# Supplementary material for: 4′,5-Dihy­droxy-7-meth­oxy­flavanone dihydrate
Source: Acta Crystallogr Sect E Struct Rep Online. 2011 Dec 7;68(Pt 1):o32–3. doi: 10.1107/S1600536811051221 (PMC3254395; doi:10.1107/S1600536811051221)
Supplement: Supplementary file 1 [file e-68-00o32-sup1.cif]

##############################################################################
#                                                                            #
# This CIF contains the data in a paper accepted for publication in          #
# Acta Crystallographica Section E. It conforms to the requirements of       #
# Notes for Authors for Acta Crystallographica Section E, and has been       #
# peer reviewed under the auspices of the IUCr Commission on Journals.       #
#                                                                            #
# Full details of the Crystallographic Information File format               #
# are given in the paper "The Crystallographic Information File (CIF):       #
# a New Standard Archive File for Crystallography" by S. R. Hall, F. H.      #
# Allen and I. D. Brown [Acta Cryst. (1991), A47, 655-685].                  #
#                                                                            #
# The current version of the core CIF dictionary is obtainable from          #
# ftp://ftp.iucr.org/pub/cif_core.dic.                                       #
#                                                                            #
# Software is freely available for graphical display of the structure(s)     #
# in this CIF. For information consult the CIF software page                 #
# http://www.iucr.org/resources/cif/software.                                #
#                                                                            #
# This file may be used for bona fide research purposes within the           #
# scientific community so long as proper attribution is given to the journal # 
# article from which it was obtained.                                        #
#                                                                            #
##############################################################################
data_I
_audit_creation_method     SHELXL-97
_chemical_name_systematic
;
5-hydroxy-2-(4-hydroxyphenyl)-7-methoxychroman-4-one
dihydrate
;
_chemical_name_common
;
;
_chemical_formula_moiety     'C16 H14 O5, 2H2 O'
_chemical_formula_sum     'C16 H18 O7'
_chemical_formula_weight     322.30
_chemical_melting_point     ?
_symmetry_cell_setting     orthorhombic
_symmetry_space_group_name_H-M     'P 21 21 21'
_symmetry_space_group_name_Hall     'P 2ac 2ab'
loop_
    _symmetry_equiv_pos_as_xyz
    'x, y, z'
    '-x+1/2, -y, z+1/2'
    '-x, y+1/2, -z+1/2'
    'x+1/2, -y+1/2, -z'
_cell_length_a     5.0869(10)
_cell_length_b     9.4622(19)
_cell_length_c     32.318(7)
_cell_angle_alpha     90.00
_cell_angle_beta     90.00
_cell_angle_gamma     90.00
_cell_volume     1555.6(5)
_cell_formula_units_Z     4
_cell_measurement_reflns_used     2419
_cell_measurement_theta_min     3.30
_cell_measurement_theta_max     28.40
_cell_measurement_temperature     293(2)
_exptl_crystal_description     Block
_exptl_crystal_colour     yellow
_exptl_crystal_size_max     0.20
_exptl_crystal_size_mid     0.15
_exptl_crystal_size_min     0.03
_exptl_crystal_density_diffrn     1.376
_exptl_crystal_density_meas     ?
_exptl_crystal_density_method     'not measured'
_exptl_crystal_F_000     680
_exptl_absorpt_coefficient_mu     0.109
_exptl_absorpt_correction_type     none
_exptl_absorpt_process_details     ?
_exptl_absorpt_correction_T_min     ?
_exptl_absorpt_correction_T_max     ?
_exptl_special_details     ?
_diffrn_ambient_temperature     293(2)
_diffrn_radiation_type     MoK\a
_diffrn_radiation_wavelength     0.71073
_diffrn_radiation_source     'fine-focus sealed tube'
_diffrn_radiation_monochromator     graphite
_diffrn_measurement_device_type     'Nonius KappaCCD area-detector'
_diffrn_measurement_method     '\f and \w scans with \k offsets'
_diffrn_detector_area_resol_mean     ?
_diffrn_reflns_number     9743
_diffrn_reflns_av_R_equivalents     0.0676
_diffrn_reflns_av_sigmaI/netI     0.0652
_diffrn_reflns_theta_min     3.32
_diffrn_reflns_theta_max     28.40
_diffrn_reflns_theta_full     25.00
_diffrn_measured_fraction_theta_max     0.878
_diffrn_measured_fraction_theta_full     0.889
_diffrn_reflns_limit_h_min     0
_diffrn_reflns_limit_h_max     6
_diffrn_reflns_limit_k_min     0
_diffrn_reflns_limit_k_max     12
_diffrn_reflns_limit_l_min     -40
_diffrn_reflns_limit_l_max     42
_diffrn_standards_number     ?
_diffrn_standards_interval_count     ?
_diffrn_standards_interval_time     ?
_diffrn_standards_decay_%     ?
_refine_special_details
;
Refinement of <i>F</i>^2^ against ALL reflections. The weighted <i>R</i>-factor
<i>wR</i> and goodness of fit <i>S</i> are based on <i>F</i>^2^, conventional
<i>R</i>-factors <i>R</i> are based on <i>F</i>, with <i>F</i> set to zero for
negative <i>F</i>^2^. The threshold expression of <i>F</i>^2^ >
2\s(<i>F</i>^2^) is used only for calculating <i>R</i>-factors(gt) <i>etc</i>.
and is not relevant to the choice of reflections for refinement.
<i>R</i>-factors based on <i>F</i>^2^ are statistically about twice as large
as those based on <i>F</i>, and <i>R</i>- factors based on ALL data will be
even larger.
;
_reflns_number_total     2021
_reflns_number_gt     1623
_reflns_threshold_expression     I>2\s(I)
_refine_ls_structure_factor_coef     Fsqd
_refine_ls_matrix_type     full
_refine_ls_R_factor_all     0.0945
_refine_ls_R_factor_gt     0.0752
_refine_ls_wR_factor_gt     0.1697
_refine_ls_wR_factor_ref     0.1798
_refine_ls_goodness_of_fit_ref     1.170
_refine_ls_restrained_S_all     1.170
_refine_ls_number_reflns     2021
_refine_ls_number_parameters     224
_refine_ls_number_restraints     0
_refine_ls_hydrogen_treatment     mixed
_refine_ls_weighting_scheme     calc
_refine_ls_weighting_details
         'calc w=1/[\s^2^(Fo^2^)+(0.0649P)^2^+1.4205P] where P=(Fo^2^+2Fc^2^)/3'
_atom_sites_solution_hydrogens     geom
_atom_sites_solution_primary     direct
_atom_sites_solution_secondary     difmap
_refine_ls_shift/su_max     0.000
_refine_ls_shift/su_mean     0.000
_refine_diff_density_max     0.380
_refine_diff_density_min     -0.286
_refine_ls_extinction_method     none
_refine_ls_extinction_coef     ?
_refine_ls_abs_structure_details     ?
_refine_ls_abs_structure_Flack     ?
loop_
    _atom_type_symbol
    _atom_type_description
    _atom_type_scat_dispersion_real
    _atom_type_scat_dispersion_imag
    _atom_type_scat_source
    'C' 'C' 0.0033 0.0000
                         'International Tables Vol C Tables 4.2.6.8 and 6.1.1.4'
    'H' 'H' 0.0000 0.0000
                         'International Tables Vol C Tables 4.2.6.8 and 6.1.1.4'
    'O' 'O' 0.0106 0.0000
                         'International Tables Vol C Tables 4.2.6.8 and 6.1.1.4'
_computing_data_collection     'COLLECT (Nonius, 2000'
_computing_cell_refinement     'DENZO-SMN (Otwinowski & Minor, 1997)'
_computing_data_reduction     'DENZO-SMN (Otwinowski & Minor, 1997)'
_computing_structure_solution     'SHELXS97 (Sheldrick, 2008)'
_computing_structure_refinement     'SHELXL97 (Sheldrick, 2008)'
_computing_molecular_graphics     'PLATON (Spek, 2009)'
_computing_publication_material
;
WinGX (Farrugia, 1999) and publCIF (Westrip, 2010)
;
loop_
    _atom_site_type_symbol
    _atom_site_label
    _atom_site_fract_x
    _atom_site_fract_y
    _atom_site_fract_z
    _atom_site_U_iso_or_equiv
    _atom_site_adp_type
    _atom_site_calc_flag
    _atom_site_refinement_flags
    _atom_site_occupancy
    _atom_site_symmetry_multiplicity
    _atom_site_disorder_assembly
    _atom_site_disorder_group
    O O1 0.1698(7) 0.3272(3) 0.39766(8) 0.0317(8) Uani d . 1 1 . .
    O O2 -0.3650(7) 0.5120(4) 0.31855(10) 0.0370(9) Uani d . 1 1 . .
    O O3 -0.1585(7) 0.3656(4) 0.25747(9) 0.0350(8) Uani d . 1 1 . .
    H H3 -0.2576 0.4224 0.2686 0.053 Uiso calc R 1 1 . .
    O O4 0.5380(7) 0.0576(4) 0.28692(9) 0.0341(8) Uani d . 1 1 . .
    O O5 0.1305(11) 0.5341(6) 0.58135(12) 0.0610(15) Uani d . 1 1 . .
    H H5 0.247(18) 0.564(8) 0.593(2) 0.07(3) Uiso d . 1 1 . .
    C C2 0.0708(9) 0.4690(5) 0.40716(13) 0.0266(10) Uani d . 1 1 . .
    H H2 0.1893 0.5381 0.3945 0.032 Uiso calc R 1 1 . .
    C C3 -0.2023(9) 0.4877(6) 0.38806(13) 0.0345(12) Uani d . 1 1 . .
    H H3A -0.3254 0.4250 0.4018 0.041 Uiso calc R 1 1 . .
    H H3B -0.2613 0.5840 0.3924 0.041 Uiso calc R 1 1 . .
    C C4 -0.2002(9) 0.4562(5) 0.34223(13) 0.0265(10) Uani d . 1 1 . .
    C C10 -0.0071(9) 0.3561(5) 0.32828(12) 0.0247(9) Uani d . 1 1 . .
    C C5 0.0125(9) 0.3128(5) 0.28607(12) 0.0248(10) Uani d . 1 1 . .
    C C6 0.1952(10) 0.2153(5) 0.27344(13) 0.0278(10) Uani d . 1 1 . .
    H H6 0.2063 0.1899 0.2457 0.033 Uiso calc R 1 1 . .
    C C7 0.3658(9) 0.1537(5) 0.30263(13) 0.0251(9) Uani d . 1 1 . .
    C C8 0.3505(9) 0.1902(5) 0.34455(13) 0.0267(9) Uani d . 1 1 . .
    H H8 0.4586 0.1465 0.3639 0.032 Uiso calc R 1 1 . .
    C C9 0.1720(8) 0.2925(5) 0.35667(12) 0.0221(9) Uani d . 1 1 . .
    C C1' 0.0839(9) 0.4870(5) 0.45324(13) 0.0265(10) Uani d . 1 1 . .
    C C2' -0.0739(11) 0.4059(6) 0.48002(14) 0.0379(12) Uani d . 1 1 . .
    H H2' -0.1923 0.3410 0.4691 0.046 Uiso calc R 1 1 . .
    C C3' -0.0542(12) 0.4220(6) 0.52256(15) 0.0439(14) Uani d . 1 1 . .
    H H3' -0.1581 0.3673 0.5400 0.053 Uiso calc R 1 1 . .
    C C4' 0.1203(10) 0.5197(6) 0.53925(13) 0.0367(12) Uani d . 1 1 . .
    C C5' 0.2769(12) 0.6004(6) 0.51347(15) 0.0441(14) Uani d . 1 1 . .
    H H5' 0.3940 0.6656 0.5246 0.053 Uiso calc R 1 1 . .
    C C6' 0.2585(11) 0.5837(6) 0.47061(14) 0.0361(12) Uani d . 1 1 . .
    H H6' 0.3645 0.6381 0.4534 0.043 Uiso calc R 1 1 . .
    C C11 0.7076(11) -0.0153(6) 0.31527(15) 0.0364(12) Uani d . 1 1 . .
    H H11A 0.6039 -0.0734 0.3334 0.055 Uiso calc R 1 1 . .
    H H11B 0.8043 0.0523 0.3314 0.055 Uiso calc R 1 1 . .
    H H11C 0.8280 -0.0737 0.3001 0.055 Uiso calc R 1 1 . .
    O O6 0.2193(9) 0.7134(5) 0.32036(13) 0.0500(11) Uani d . 1 1 . .
    H H6A 0.354(18) 0.659(8) 0.316(2) 0.07(2) Uiso d . 1 1 . .
    H H6B 0.209(15) 0.761(6) 0.2996(19) 0.06(2) Uiso d . 1 1 . .
    O O7 0.5931(9) 0.6486(6) 0.60698(12) 0.0586(13) Uani d G 1 1 . .
    H H7A 0.7450 0.6441 0.5961 0.088 Uiso d G 1 1 . .
    H H7B 0.6306 0.6736 0.6315 0.088 Uiso d G 1 1 . .
loop_
    _atom_site_aniso_label
    _atom_site_aniso_U_11
    _atom_site_aniso_U_22
    _atom_site_aniso_U_33
    _atom_site_aniso_U_12
    _atom_site_aniso_U_13
    _atom_site_aniso_U_23
    O1 0.0332(19) 0.0370(19) 0.0248(15) 0.0105(18) -0.0035(13) -0.0066(13)
    O2 0.0244(17) 0.046(2) 0.0406(18) 0.0133(18) -0.0064(14) 0.0006(16)
    O3 0.0334(19) 0.039(2) 0.0324(16) 0.0081(19) -0.0069(14) 0.0014(14)
    O4 0.0292(18) 0.041(2) 0.0324(16) 0.0126(17) -0.0009(14) -0.0085(14)
    O5 0.061(3) 0.096(4) 0.0258(18) -0.028(3) 0.0028(19) -0.006(2)
    C2 0.018(2) 0.032(2) 0.030(2) 0.001(2) 0.0035(17) -0.0057(18)
    C3 0.022(2) 0.044(3) 0.038(2) 0.012(3) 0.0049(19) -0.006(2)
    C4 0.018(2) 0.029(2) 0.032(2) 0.000(2) -0.0033(18) 0.0001(18)
    C10 0.018(2) 0.028(2) 0.028(2) -0.001(2) 0.0005(17) -0.0006(17)
    C5 0.023(2) 0.027(2) 0.025(2) -0.005(2) -0.0066(17) 0.0041(17)
    C6 0.032(2) 0.031(2) 0.0204(19) 0.002(2) 0.0008(18) -0.0029(17)
    C7 0.017(2) 0.026(2) 0.032(2) 0.002(2) 0.0021(17) -0.0008(18)
    C8 0.023(2) 0.031(2) 0.026(2) 0.002(2) -0.0012(17) 0.0009(18)
    C9 0.0115(18) 0.029(2) 0.0259(19) -0.0042(19) -0.0017(15) -0.0002(17)
    C1' 0.022(2) 0.029(2) 0.028(2) -0.001(2) -0.0004(17) -0.0030(18)
    C2' 0.032(3) 0.048(3) 0.033(2) -0.008(3) -0.002(2) -0.006(2)
    C3' 0.039(3) 0.054(4) 0.039(3) -0.012(3) 0.012(2) 0.003(2)
    C4' 0.034(3) 0.050(3) 0.027(2) -0.001(3) 0.005(2) 0.000(2)
    C5' 0.039(3) 0.057(4) 0.036(3) -0.008(3) -0.003(2) -0.009(2)
    C6' 0.029(3) 0.047(3) 0.031(2) -0.012(2) 0.0050(19) -0.001(2)
    C11 0.027(3) 0.040(3) 0.042(3) 0.014(3) 0.000(2) -0.001(2)
    O6 0.048(3) 0.058(3) 0.044(2) 0.020(2) 0.007(2) 0.001(2)
    O7 0.049(3) 0.084(3) 0.042(2) -0.008(3) -0.0053(19) -0.007(2)
_geom_special_details
;
All s.u.'s (except the s.u. in the dihedral angle between two l.s. planes) are
estimated using the full covariance matrix. The cell s.u.'s are taken into
account individually in the estimation of s.u.'s in distances, angles and
torsion angles; correlations between s.u.'s in cell parameters are only used
when they are defined by crystal symmetry. An approximate (isotropic)
treatment of cell s.u.'s is used for estimating s.u.'s involving l.s. planes.
;
loop_
    _geom_bond_atom_site_label_1
    _geom_bond_atom_site_label_2
    _geom_bond_site_symmetry_2
    _geom_bond_distance
    _geom_bond_publ_flag
    O1 C9 . 1.365(5) ?
    O1 C2 . 1.465(5) ?
    O2 C4 . 1.252(5) ?
    O3 C5 . 1.364(5) ?
    O3 H3 . 0.8200 ?
    O4 C7 . 1.361(5) ?
    O4 C11 . 1.435(6) ?
    O5 C4' . 1.369(6) ?
    O5 H5 . 0.75(8) ?
    C2 C1' . 1.501(6) ?
    C2 C3 . 1.530(6) ?
    C2 H2 . 0.9800 ?
    C3 C4 . 1.511(6) ?
    C3 H3A . 0.9700 ?
    C3 H3B . 0.9700 ?
    C4 C10 . 1.437(6) ?
    C10 C9 . 1.426(6) ?
    C10 C5 . 1.427(6) ?
    C5 C6 . 1.372(6) ?
    C6 C7 . 1.408(6) ?
    C6 H6 . 0.9300 ?
    C7 C8 . 1.400(6) ?
    C8 C9 . 1.383(6) ?
    C8 H8 . 0.9300 ?
    C1' C6' . 1.393(6) ?
    C1' C2' . 1.408(7) ?
    C2' C3' . 1.387(7) ?
    C2' H2' . 0.9300 ?
    C3' C4' . 1.391(7) ?
    C3' H3' . 0.9300 ?
    C4' C5' . 1.382(7) ?
    C5' C6' . 1.397(6) ?
    C5' H5' . 0.9300 ?
    C6' H6' . 0.9300 ?
    C11 H11A . 0.9600 ?
    C11 H11B . 0.9600 ?
    C11 H11C . 0.9600 ?
    O6 H6A . 0.87(9) ?
    O6 H6B . 0.81(6) ?
    O7 H7A . 0.8500 ?
    O7 H7B . 0.8501 ?
loop_
    _geom_angle_atom_site_label_1
    _geom_angle_atom_site_label_2
    _geom_angle_atom_site_label_3
    _geom_angle_site_symmetry_1
    _geom_angle_site_symmetry_3
    _geom_angle
    _geom_angle_publ_flag
    C9 O1 C2 . . 115.3(3) ?
    C5 O3 H3 . . 109.5 ?
    C7 O4 C11 . . 118.0(4) ?
    C4' O5 H5 . . 123(6) ?
    O1 C2 C1' . . 107.3(4) ?
    O1 C2 C3 . . 109.5(4) ?
    C1' C2 C3 . . 115.3(4) ?
    O1 C2 H2 . . 108.2 ?
    C1' C2 H2 . . 108.2 ?
    C3 C2 H2 . . 108.2 ?
    C4 C3 C2 . . 111.5(4) ?
    C4 C3 H3A . . 109.3 ?
    C2 C3 H3A . . 109.3 ?
    C4 C3 H3B . . 109.3 ?
    C2 C3 H3B . . 109.3 ?
    H3A C3 H3B . . 108.0 ?
    O2 C4 C10 . . 123.0(4) ?
    O2 C4 C3 . . 120.7(4) ?
    C10 C4 C3 . . 116.3(4) ?
    C9 C10 C5 . . 116.7(4) ?
    C9 C10 C4 . . 120.9(4) ?
    C5 C10 C4 . . 122.4(4) ?
    O3 C5 C6 . . 118.5(4) ?
    O3 C5 C10 . . 119.9(4) ?
    C6 C5 C10 . . 121.6(4) ?
    C5 C6 C7 . . 119.8(4) ?
    C5 C6 H6 . . 120.1 ?
    C7 C6 H6 . . 120.1 ?
    O4 C7 C8 . . 124.2(4) ?
    O4 C7 C6 . . 115.0(4) ?
    C8 C7 C6 . . 120.8(4) ?
    C9 C8 C7 . . 118.9(4) ?
    C9 C8 H8 . . 120.6 ?
    C7 C8 H8 . . 120.6 ?
    O1 C9 C8 . . 116.7(4) ?
    O1 C9 C10 . . 121.2(4) ?
    C8 C9 C10 . . 122.2(4) ?
    C6' C1' C2' . . 118.3(4) ?
    C6' C1' C2 . . 120.2(4) ?
    C2' C1' C2 . . 121.5(4) ?
    C3' C2' C1' . . 120.6(5) ?
    C3' C2' H2' . . 119.7 ?
    C1' C2' H2' . . 119.7 ?
    C2' C3' C4' . . 120.2(5) ?
    C2' C3' H3' . . 119.9 ?
    C4' C3' H3' . . 119.9 ?
    O5 C4' C5' . . 121.5(5) ?
    O5 C4' C3' . . 118.4(5) ?
    C5' C4' C3' . . 120.1(5) ?
    C4' C5' C6' . . 119.8(5) ?
    C4' C5' H5' . . 120.1 ?
    C6' C5' H5' . . 120.1 ?
    C1' C6' C5' . . 121.1(4) ?
    C1' C6' H6' . . 119.5 ?
    C5' C6' H6' . . 119.5 ?
    O4 C11 H11A . . 109.5 ?
    O4 C11 H11B . . 109.5 ?
    H11A C11 H11B . . 109.5 ?
    O4 C11 H11C . . 109.5 ?
    H11A C11 H11C . . 109.5 ?
    H11B C11 H11C . . 109.5 ?
    H6A O6 H6B . . 105(6) ?
    H7A O7 H7B . . 101.2 ?
loop_
    _geom_torsion_atom_site_label_1
    _geom_torsion_atom_site_label_2
    _geom_torsion_atom_site_label_3
    _geom_torsion_atom_site_label_4
    _geom_torsion_site_symmetry_1
    _geom_torsion_site_symmetry_2
    _geom_torsion_site_symmetry_3
    _geom_torsion_site_symmetry_4
    _geom_torsion
    _geom_torsion_publ_flag
    C9 O1 C2 C1' . . . . -180.0(4) ?
    C9 O1 C2 C3 . . . . 54.2(5) ?
    O1 C2 C3 C4 . . . . -54.4(5) ?
    C1' C2 C3 C4 . . . . -175.4(4) ?
    C2 C3 C4 O2 . . . . -153.5(5) ?
    C2 C3 C4 C10 . . . . 28.6(6) ?
    O2 C4 C10 C9 . . . . -178.3(4) ?
    C3 C4 C10 C9 . . . . -0.5(6) ?
    O2 C4 C10 C5 . . . . 0.3(7) ?
    C3 C4 C10 C5 . . . . 178.0(4) ?
    C9 C10 C5 O3 . . . . 177.7(4) ?
    C4 C10 C5 O3 . . . . -0.9(7) ?
    C9 C10 C5 C6 . . . . -0.2(6) ?
    C4 C10 C5 C6 . . . . -178.8(4) ?
    O3 C5 C6 C7 . . . . -176.9(4) ?
    C10 C5 C6 C7 . . . . 1.1(7) ?
    C11 O4 C7 C8 . . . . 2.6(7) ?
    C11 O4 C7 C6 . . . . -176.5(4) ?
    C5 C6 C7 O4 . . . . 179.5(4) ?
    C5 C6 C7 C8 . . . . 0.4(7) ?
    O4 C7 C8 C9 . . . . 178.2(4) ?
    C6 C7 C8 C9 . . . . -2.7(7) ?
    C2 O1 C9 C8 . . . . 155.2(4) ?
    C2 O1 C9 C10 . . . . -26.6(6) ?
    C7 C8 C9 O1 . . . . -178.2(4) ?
    C7 C8 C9 C10 . . . . 3.6(6) ?
    C5 C10 C9 O1 . . . . 179.7(4) ?
    C4 C10 C9 O1 . . . . -1.7(6) ?
    C5 C10 C9 C8 . . . . -2.2(6) ?
    C4 C10 C9 C8 . . . . 176.4(4) ?
    O1 C2 C1' C6' . . . . 112.6(5) ?
    C3 C2 C1' C6' . . . . -125.2(5) ?
    O1 C2 C1' C2' . . . . -66.1(6) ?
    C3 C2 C1' C2' . . . . 56.1(6) ?
    C6' C1' C2' C3' . . . . -0.3(8) ?
    C2 C1' C2' C3' . . . . 178.5(5) ?
    C1' C2' C3' C4' . . . . 0.6(8) ?
    C2' C3' C4' O5 . . . . 178.9(5) ?
    C2' C3' C4' C5' . . . . -0.6(9) ?
    O5 C4' C5' C6' . . . . -179.3(5) ?
    C3' C4' C5' C6' . . . . 0.2(9) ?
    C2' C1' C6' C5' . . . . -0.1(8) ?
    C2 C1' C6' C5' . . . . -178.9(5) ?
    C4' C5' C6' C1' . . . . 0.2(9) ?
loop_
    _geom_hbond_atom_site_label_D
    _geom_hbond_atom_site_label_H
    _geom_hbond_atom_site_label_A
    _geom_hbond_site_symmetry_A
    _geom_hbond_distance_DH
    _geom_hbond_distance_HA
    _geom_hbond_distance_DA
    _geom_hbond_angle_DHA
    _geom_hbond_publ_flag
    O3 H3 O2 . 0.82 1.90 2.630(5) 147 y
    O5 H5 O7 . 0.76(9) 1.99(9) 2.720(7) 163(7) y
    O6 H6A O2 1_655 0.87(9) 2.00(8) 2.847(6) 166(7) y
    O6 H6B O3 3_555 0.81(6) 2.11(6) 2.915(5) 174(8) y
    O7 H7A O5 1_655 0.85 2.27 3.055(7) 153 y
    O7 H7B O6 4_566 0.85 1.94 2.763(6) 163 y
data_global
_journal_date_recd_electronic     2011-10-11
_journal_date_accepted     2011-11-28
_journal_name_full     'Acta Crystallographica, Section E'
_journal_year     2012
_journal_volume     68
_journal_issue      1
_journal_page_first     o32
_journal_page_last     o33
_journal_paper_category     QO
_journal_paper_doi     10.1107/S1600536811051221
_journal_coeditor_code     KJ2193
_publ_contact_author_name     'Ivan Brito'
_publ_contact_author_address
;
Departamento de Qu'\ imica, Facultad de Ciencias B'\ asicas
Universidad de Antofagasta, casilla 170, Antofagasta, Chile
;
_publ_contact_author_email     'ivanbritob@yahoo.com'
_publ_contact_author_fax     '56-55-637814'
_publ_contact_author_phone     '56-55-637814'
_publ_section_title
;
4',5-Dihydroxy-7-methoxyflavanone dihydrate
;
loop_
    _publ_author_name
    _publ_author_footnote
    _publ_author_address
    'Brito, Iv\'an' .
;
Departamento de Qu\'imica
Facultad de Ciencias B\'asicas
Universidad de Antofagasta
Casilla 170
Antofagasta
Chile
;
    'B\'orquez, Jorge' .
;
Departamento de Qu\'imica
Facultad de Ciencias B\'asicas
Universidad de Antofagasta
Casilla 170
Antofagasta
Chile
;
    'Simirgiotis, Mario' .
;
Departamento de Qu\'imica
Facultad de Ciencias B\'asicas
Universidad de Antofagasta
Casilla 170
Antofagasta
Chile
;
    'C\'ardenas, Alejandro' .
;
Departamento de F\'isica
Facultad de Ciencias B\'asicas
Universidad de Antofagasta
Casilla 170
Antofagasta
Chile
;
    'L\'opez-Rodr\'iguez, Mat\'ias' .
;
Instituto de Bio-Org\'anica 'Antonio Gonz\'alez', Universidad de La Laguna,
Astrof\'isico Francisco S\'anchez N\%2, La Laguna, Tenerife, Spain
;
