# Supplementary material for: 4′,5-Dihy­droxy-7-meth­oxy­flavanone dihydrate
Source: Acta Crystallogr Sect E Struct Rep Online. 2011 Dec 7;68(Pt 1):o32–3. doi: 10.1107/S1600536811051221 (PMC3254395; doi:10.1107/S1600536811051221)
Supplement: Supplementary file 2 [file e-68-00o32-Isup2.hkl]

#
# h,k,l, Fc-squared, Fo-squared, sigma(Fo-squared) and status flag
#
data_I
_shelx_title ' MARIO S. (C16 H18 O7)'
_shelx_refln_list_code          4
_shelx_F_calc_maximum      142.40
_exptl_crystal_F_000       680.00
_reflns_d_resolution_high  0.7472
 
loop_
 _symmetry_equiv_pos_as_xyz
 'x, y, z'
 '-x+1/2, -y, z+1/2'
 '-x, y+1/2, -z+1/2'
 'x+1/2, -y+1/2, -z'
 
_cell_length_a     5.0869
_cell_length_b     9.4622
_cell_length_c    32.3179
_cell_angle_alpha  90.000
_cell_angle_beta   90.000
_cell_angle_gamma  90.000
 
_shelx_F_squared_multiplier     1.000
 
loop_
 _refln_index_h
 _refln_index_k
 _refln_index_l
 _refln_F_squared_calc
 _refln_F_squared_meas
 _refln_F_squared_sigma
 _refln_observed_status
   2   0   0     2895.91     2959.37     75.61 o
   4   0   0      171.62      169.57     11.80 o
   1   1   0      270.09      338.92      7.65 o
   2   1   0     1048.36     1051.72     20.76 o
   3   1   0        5.28       30.16      3.71 o
   4   1   0       53.63       57.69      6.34 o
   5   1   0      244.46      215.68     15.30 o
   0   2   0     8759.45     7143.75    160.17 o
   1   2   0    20276.87    24396.73    539.08 o
   2   2   0      210.29      220.92      5.90 o
   3   2   0      242.72      266.37     10.93 o
   6   2   0      256.04      234.69     18.14 o
   1   3   0      685.64      723.51     18.57 o
   2   3   0     1656.23     1879.68     42.61 o
   3   3   0     1501.57     1385.40     37.80 o
   4   3   0       92.11      146.41     10.05 o
   6   3   0        0.63       27.97      8.74 o
   0   4   0      282.08      305.70     10.49 o
   1   4   0      147.29      173.28      7.65 o
   2   4   0      434.57      525.10     14.86 o
   3   4   0      307.03      335.20     11.80 o
   4   4   0       32.17       52.44      8.96 o
   6   4   0        8.75       39.11     12.46 o
   1   5   0      136.43      138.98      5.46 o
   2   5   0       80.46      117.12      8.30 o
   5   5   0        8.42       23.38      8.30 o
   6   5   0        1.87      135.92     23.16 o
   0   6   0     2209.84     2181.45     80.85 o
   1   6   0        4.74       56.16      8.52 o
   2   6   0        0.07       19.45      6.77 o
   3   6   0       79.51       87.41      8.96 o
   5   6   0        2.93        4.37      6.12 o
   4   7   0      292.58      255.45     18.79 o
   5   7   0       22.10       19.67     11.36 o
   3   8   0       23.58       31.68      8.09 o
   4   8   0       16.14       19.23      6.12 o
   5   8   0       26.17       36.27     12.24 o
   4   9   0      223.55      292.16     21.20 o
   1  10   0       11.62       17.26      7.43 o
   1  11   0       50.28       69.05      8.09 o
   2  11   0        0.75        9.40      7.43 o
   0  12   0        2.05       12.24     11.36 o
   1  12   0        0.95        4.37      2.84 o
   1   0   1     1054.02     1144.20     47.09 o
   2   0   1     2634.17     2894.43     70.91 o
   3   0   1      179.03      177.08     20.87 o
   4   0   1       18.25       33.33      9.18 o
   5   0   1      548.73      520.94     26.22 o
   1   1   1    10187.51    12722.28    242.99 o
   2   1   1      431.48      448.80      6.95 o
   3   1   1      146.76      142.06      6.56 o
   4   1   1       70.49       76.68     22.51 o
   5   1   1      168.14      184.65     15.95 o
   6   1   1      269.91      249.98     18.79 o
   0   2   1     2649.11     2518.40     44.36 o
   1   2   1     5278.72     7456.74    302.43 o
   2   2   1      530.92      548.85     10.34 o
   3   2   1      207.53      222.21     29.72 o
   4   2   1      289.49      269.42     31.68 o
   6   2   1      156.41      144.44     13.33 o
   0   3   1       45.42       46.76      1.75 o
   1   3   1      976.37     1141.09     18.12 o
   2   3   1     1231.10     1415.02     31.79 o
   3   3   1       17.67       68.74     29.72 o
   4   3   1      307.41      360.25     82.82 o
   5   3   1       91.96      101.61     11.58 o
   0   4   1        4.23        5.90      1.31 o
   1   4   1     2085.63     2409.05    206.61 o
   2   4   1     2357.17     2762.72     57.25 o
   3   4   1        7.27        8.86      5.90 o
   4   4   1      157.63      276.21     20.10 o
   6   4   1       45.55       61.18     11.58 o
   0   5   1       25.92       28.19      3.50 o
   1   5   1      235.44      285.09     42.06 o
   2   5   1      856.47      985.27     92.21 o
   3   5   1      655.79      653.84     84.13 o
   6   5   1       98.37       89.59      8.74 o
   0   6   1      259.50      277.30     15.08 o
   1   6   1      192.82      215.50      8.74 o
   2   6   1      589.37      672.81     33.65 o
   3   6   1      248.33      272.49     19.01 o
   5   6   1       56.89       55.22     17.92 o
   1   7   1      252.71      211.96     12.24 o
   3   7   1       86.20       90.47      9.83 o
   4   7   1       92.66       87.19      8.09 o
   5   7   1       76.24      105.75     12.89 o
   1   8   1       51.97       46.54      6.34 o
   3   8   1       37.39       34.74      7.21 o
   4   8   1       75.22       77.76     15.73 o
   5   8   1       86.58       83.91     13.99 o
   4   9   1       96.50      104.44      9.87 o
   1  10   1        7.16       16.98      9.40 o
   0  11   1        0.43        6.34      9.18 o
   1  11   1       27.83       42.88      5.90 o
   2  11   1       61.38       73.39     12.46 o
   3  11   1        9.25       16.61      7.65 o
   0  12   1       30.35       24.26      7.65 o
   1  12   1       14.86        8.67      4.89 o
   2  12   1        3.16       -2.84     11.36 o
   1   0   2      667.94      765.52     91.45 o
   2   0   2      162.82      170.90      4.39 o
   3   0   2      216.42      210.02     13.00 o
   4   0   2       40.61       56.81      7.87 o
   1   1   2     5057.97     5682.89    870.79 o
   2   1   2      429.85      490.40      7.62 o
   3   1   2        9.68       15.78      1.73 o
   4   1   2      302.48      313.25     15.84 o
   5   1   2      375.13      355.41     13.66 o
   0   2   2     7749.73     7309.38    118.44 o
   1   2   2    16938.47    20948.08    442.06 o
   2   2   2     2316.94     2514.76     53.54 o
   3   2   2      109.85      127.33      7.32 o
   4   2   2        3.03       43.82     12.35 o
   5   2   2      266.25      265.93     12.89 o
   6   2   2       67.16       63.37     11.36 o
   0   3   2       84.14       86.31      2.62 o
   1   3   2      152.72      250.05     37.69 o
   2   3   2       27.84       59.72     26.66 o
   3   3   2      363.24      450.80     13.33 o
   4   3   2      740.42      875.60     30.59 o
   5   3   2       18.92       25.35      7.43 o
   6   3   2      104.76      110.05     16.06 o
   0   4   2      210.85      204.53      4.59 o
   1   4   2     1142.37     1288.03    144.22 o
   2   4   2     1043.89     1290.13     26.96 o
   3   4   2       70.19       87.86      7.21 o
   4   4   2      439.84      434.19     20.54 o
   5   4   2       85.71       86.97     10.49 o
   0   5   2     1139.86     1112.91     25.13 o
   1   5   2      256.31      309.01      6.49 o
   2   5   2      449.00      548.40     44.14 o
   3   5   2     1348.83     1289.03     36.49 o
   4   5   2        7.03       10.27      5.24 o
   5   5   2       58.03       55.72      9.18 o
   6   5   2       13.37       15.99     17.48 o
   0   6   2      493.29      565.74     25.13 o
   1   6   2       43.00       48.95      4.15 o
   2   6   2       92.77       66.65      6.12 o
   3   6   2      327.62      267.92     20.21 o
   5   6   2        6.17       48.51     16.17 o
   1   7   2      301.57      236.22     13.33 o
   2   7   2      201.44      213.49     13.77 o
   3   7   2      569.18      464.57     27.53 o
   5   7   2       28.58       63.04     18.68 o
   1   8   2      366.09      301.77     14.86 o
   4   8   2       50.73       58.34      7.65 o
   5   8   2       72.41      137.67     16.17 o
   1   9   2       70.62       82.82      9.18 o
   3   9   2       31.75       37.80      6.12 o
   4   9   2       35.72       76.71     23.16 o
   0  10   2       65.17       61.84      9.18 o
   1  10   2        7.50       10.31      5.64 o
   2  10   2        9.03       31.47     10.71 o
   4  10   2       40.11       51.47      8.65 o
   0  11   2        0.00       17.04      8.96 o
   1  11   2       51.48       54.35      6.09 o
   2  11   2        5.08        1.55     11.80 o
   3  11   2       20.85       26.88      8.52 o
   0  12   2       76.14       67.08      8.52 o
   1  12   2       11.56       19.03     18.57 o
   2  12   2       19.30        8.90      7.37 o
   1   0   3     1149.27     1239.65    178.31 o
   2   0   3     1637.70     1716.05    104.78 o
   3   0   3        5.21       60.05     17.48 o
   4   0   3        0.68       23.38      9.61 o
   5   0   3       33.62       38.90      9.18 o
   6   0   3      139.34       96.58     10.93 o
   1   1   3      360.15      401.92     47.31 o
   2   1   3        2.60        2.69      1.42 o
   3   1   3       26.29       98.29     64.90 o
   4   1   3       71.58       95.05      8.52 o
   5   1   3      874.76      857.02     37.15 o
   6   1   3      253.26      181.49     24.36 o
   0   2   3     4010.66     3929.80     58.56 o
   1   2   3     1040.90     1333.83     36.82 o
   2   2   3        9.08       27.49     11.04 o
   3   2   3      220.83      242.95      6.54 o
   4   2   3      251.75      244.57      7.10 o
   5   2   3      241.03      231.59     11.11 o
   0   3   3      311.09      310.73      7.87 o
   1   3   3     2574.96     3214.01    265.39 o
   2   3   3     1164.04     1295.26     51.13 o
   3   3   3      490.21      534.22     60.09 o
   4   3   3     1454.85     1430.59    140.18 o
   5   3   3       46.07       71.67     10.05 o
   6   3   3       19.14       31.68     11.80 o
   0   4   3       44.25       44.36      1.97 o
   1   4   3      604.74      795.24    109.48 o
   2   4   3     1054.38     1326.58     96.80 o
   3   4   3       74.06       78.21     18.57 o
   4   4   3      108.68      106.85     10.71 o
   5   4   3       37.86       64.03      9.83 o
   6   4   3       19.39       69.72     21.41 o
   0   5   3      212.44      274.02     10.05 o
   1   5   3      139.46      172.35     35.73 o
   2   5   3       32.48       55.68      5.79 o
   3   5   3      659.19      798.46     28.41 o
   4   5   3       13.42       34.74      6.99 o
   5   5   3      182.39      136.35      8.74 o
   6   5   3       24.80       21.07     26.44 o
   0   6   3     1781.55     1521.09     31.90 o
   1   6   3      316.69      319.03     15.95 o
   2   6   3      152.11      147.06      7.21 o
   3   6   3      378.53      501.71     30.37 o
   5   6   3       24.21       25.57     11.36 o
   1   7   3       68.01       64.46      4.15 o
   2   7   3      120.90      144.44      7.43 o
   3   7   3      191.58      154.05     12.89 o
   5   7   3        7.47       32.78     10.93 o
   2   8   3       41.10       39.44      9.72 o
   3   8   3       15.08       29.50      7.87 o
   4   8   3       36.15       43.70      9.83 o
   5   8   3        8.49       40.43     13.55 o
   3   9   3       20.99       22.94      5.68 o
   4   9   3        8.96       93.31     18.14 o
   0  10   3       51.60       47.64      8.74 o
   1  10   3       44.36       40.53      6.44 o
   4  10   3       35.51       46.20      7.82 o
   0  11   3        6.92       17.04      8.74 o
   1  11   3       32.11       40.08      6.61 o
   2  11   3        3.94       -2.07     18.36 o
   3  11   3       34.53       66.21     13.33 o
   0  12   3        2.76       15.95      8.52 o
   1  12   3        6.59        3.97      5.68 o
   2  12   3        2.36        4.39      6.12 o
   1   0   4        1.43        3.75      2.08 o
   2   0   4      516.34      495.49     10.35 o
   3   0   4      272.14      274.09      7.96 o
   4   0   4      173.29      182.48      8.34 o
   5   0   4      205.48      220.26     14.42 o
   6   0   4       71.88       71.89     13.77 o
   0   1   4        1.39       10.49      0.66 o
   1   1   4      389.34      457.58     52.88 o
   2   1   4       31.07       26.15      1.97 o
   3   1   4      659.16      933.08    159.30 o
   4   1   4      156.76      143.51      8.19 o
   5   1   4      135.73      137.01      9.40 o
   6   1   4      102.30       95.05      9.83 o
   0   2   4      173.81      193.82      4.59 o
   1   2   4     5885.70     6908.51    412.01 o
   2   2   4      685.40      700.82     30.48 o
   3   2   4       96.73      115.25      4.44 o
   4   2   4       47.11      123.24     11.58 o
   5   2   4       49.27       48.73      8.96 o
   0   3   4      128.17      113.85      3.50 o
   1   3   4     2181.17     2647.11     62.06 o
   2   3   4      620.68      782.85     61.18 o
   3   3   4      296.20      313.61      7.93 o
   4   3   4     1055.34     1086.25     30.59 o
   5   3   4      164.27      167.17     13.33 o
   6   3   4       27.08       30.63      8.21 o
   0   4   4     1501.82     1487.66     27.97 o
   1   4   4     1343.33     1405.90    136.46 o
   2   4   4     1113.65     1247.21     64.03 o
   3   4   4      348.65      369.38     20.10 o
   4   4   4       92.27      133.21     29.39 o
   5   4   4        1.22       12.89      8.09 o
   6   4   4        4.87      -10.93     10.93 o
   0   5   4      133.10      139.20      6.12 o
   1   5   4      682.54      768.51     75.93 o
   2   5   4      122.22      151.21      6.99 o
   3   5   4      904.82      970.43     30.16 o
   4   5   4      305.37      258.94     11.36 o
   5   5   4       10.50       41.08      8.96 o
   6   5   4       19.37       14.85      6.66 o
   0   6   4     1524.99     1550.38     59.00 o
   1   6   4       91.32       86.53      2.84 o
   3   6   4      652.42      565.52     19.23 o
   4   6   4        7.86        2.19      6.99 o
   5   6   4       28.66       30.59      6.34 o
   1   7   4      123.61      124.15     13.55 o
   2   7   4      128.95      157.82     11.14 o
   3   7   4       41.98       30.16      4.81 o
   4   7   4        1.97        7.65      5.03 o
   3   8   4       32.91       30.59      8.74 o
   4   8   4      117.44      134.61     13.77 o
   5   8   4        9.99       29.94     14.20 o
   2   9   4        3.51       22.07      8.74 o
   3   9   4       20.62       39.77      6.34 o
   4   9   4       30.41       53.54     10.05 o
   0  10   4       14.39       13.77      8.74 o
   1  10   4       39.12       32.16      6.23 o
   3  10   4       12.85        2.84     11.14 o
   4  10   4       37.41       68.38      8.00 o
   0  11   4       24.40       57.25     11.36 o
   1  11   4       29.75       35.60      6.12 o
   2  11   4       35.32       43.92      9.18 o
   3  11   4       30.04       18.14     14.42 o
   0  12   4        8.06       12.67      7.87 o
   1  12   4       11.05       16.61      6.34 o
   2  12   4        4.32       15.08      8.09 o
   1   0   5        0.04        4.51      5.14 o
   2   0   5     2783.93     2646.13     85.99 o
   3   0   5      108.09      210.48    122.70 o
   4   0   5       81.82       92.21     13.11 o
   5   0   5      138.51      154.05     12.89 o
   0   1   5     1581.87     1379.71     21.85 o
   1   1   5     1008.49     1065.60    136.90 o
   2   1   5     3761.86     3857.00    185.41 o
   3   1   5     1030.29     1342.90    215.13 o
   4   1   5       43.05       45.67      5.24 o
   5   1   5      162.36      153.36     14.86 o
   6   1   5      142.89      146.84     13.77 o
   0   2   5       95.36       87.84      2.19 o
   1   2   5     7843.82     8465.37   1061.34 o
   2   2   5      288.29      292.70     13.22 o
   3   2   5       42.34       45.15      2.99 o
   4   2   5      344.36      352.81     13.66 o
   5   2   5       48.53       60.97      6.99 o
   6   2   5       16.74       18.57     10.05 o
   0   3   5     1415.38     1368.13     26.00 o
   1   3   5     2474.81     2471.17     35.09 o
   2   3   5     1097.55     1180.05     68.40 o
   3   3   5       75.43      118.05     16.94 o
   4   3   5      327.33      357.23     68.07 o
   5   3   5       59.25       59.69      5.51 o
   6   3   5       46.90       40.86     12.89 o
   0   4   5      103.73      113.19      4.37 o
   1   4   5     1207.99     1238.96     77.79 o
   2   4   5     1698.79     1660.05    182.24 o
   3   4   5      316.52      312.49     14.86 o
   4   4   5      239.28      288.44     12.24 o
   5   4   5      152.46      143.57     12.46 o
   6   4   5        7.80       18.36     11.14 o
   0   5   5      280.75      295.87      9.61 o
   1   5   5     1066.49     1129.89     73.53 o
   2   5   5      187.62      185.08      8.09 o
   3   5   5      144.41      152.09      7.43 o
   4   5   5      191.72      162.79      8.96 o
   5   5   5       50.02       50.70      6.99 o
   6   5   5       14.98       18.57      7.87 o
   1   6   5       95.21       94.19      5.57 o
   2   6   5      236.20      236.00     12.24 o
   3   6   5       57.20       94.84     11.58 o
   5   6   5        5.64        3.50      7.65 o
   1   7   5       67.86       62.92      9.61 o
   3   7   5       30.35       39.33      7.65 o
   4   7   5       64.14       47.86      8.52 o
   5   7   5       22.44       30.81     15.95 o
   1   8   5       48.24       60.97      4.15 o
   3   8   5      132.48      115.81     12.46 o
   5   8   5       15.79       -4.81     13.11 o
   1   9   5      106.54      125.87     10.05 o
   3   9   5       11.36       26.88      9.18 o
   4   9   5       28.05       37.58      9.40 o
   0  10   5       10.95       13.77      6.77 o
   1  10   5       69.34       52.57     10.82 o
   2  10   5       78.58       85.60     11.04 o
   3  10   5        7.76        7.21     10.93 o
   4  10   5       31.08       51.57      9.18 o
   0  11   5      108.53       85.00     10.05 o
   1  11   5        3.06       17.04      6.99 o
   2  11   5        0.56        5.03      7.87 o
   3  11   5       21.39       28.85      6.34 o
   0  12   5       88.05       75.61      8.74 o
   1  12   5        3.87        5.68      6.56 o
   2  12   5       23.58       40.21     12.67 o
   1   0   6      450.67      407.07     55.18 o
   2   0   6      344.16      429.68    166.62 o
   3   0   6      933.44     1280.13    370.06 o
   4   0   6      243.70      245.39     14.86 o
   5   0   6       86.81       81.07      9.40 o
   0   1   6     1853.72     1743.33     34.09 o
   1   1   6      230.61      245.30     36.49 o
   2   1   6      402.21      455.70      7.88 o
   3   1   6     1714.87     1734.70    114.61 o
   4   1   6       38.91       38.02      7.43 o
   5   1   6        3.62        4.11      4.29 o
   0   2   6        5.57        7.87      1.09 o
   1   2   6      345.29      337.08     11.80 o
   2   2   6      791.12      768.85     27.86 o
   3   2   6      111.06      112.66      3.91 o
   4   2   6        4.78       48.95      8.74 o
   5   2   6       21.87       26.22      6.34 o
   6   2   6       18.06       -3.50      8.74 o
   0   3   6     1564.57     1388.89     22.51 o
   1   3   6     1682.70     1651.82     90.03 o
   2   3   6      206.55      243.41      6.80 o
   3   3   6      352.81      338.48      9.40 o
   4   3   6      403.63      389.83     14.20 o
   5   3   6       32.24       25.53      7.43 o
   0   4   6       79.40       73.20      3.06 o
   1   4   6      152.90      181.93     19.34 o
   2   4   6      954.45      944.98     19.77 o
   3   4   6      118.54      131.16     11.58 o
   4   4   6      428.24      404.69     19.45 o
   5   4   6       57.72       78.88      7.21 o
   6   4   6       16.97       34.10      8.72 o
   0   5   6      109.66      116.25      5.46 o
   1   5   6      361.69      386.26      7.51 o
   2   5   6      724.17      704.93     21.63 o
   3   5   6      440.49      418.02     13.33 o
   4   5   6        5.97       11.98      3.92 o
   5   5   6       96.94       89.37     10.27 o
   6   5   6       22.06        6.77     10.05 o
   0   6   6      181.56      183.12      9.61 o
   1   6   6      167.11      158.99      5.02 o
   2   6   6       44.34       77.75     36.82 o
   3   6   6      591.83      695.98     29.06 o
   4   6   6       36.01       27.75      5.03 o
   5   6   6        5.76       16.39      8.09 o
   1   7   6       33.08       35.35      3.82 o
   2   7   6      412.90      368.86     15.95 o
   3   7   6       38.57       49.38      5.03 o
   4   7   6       95.71      123.02     10.71 o
   5   7   6        2.01        9.61      8.74 o
   1   8   6       32.94       41.30      3.71 o
   4   8   6       78.67       58.34      9.61 o
   5   8   6        3.42        0.74      6.45 o
   1   9   6      269.45      250.20     13.99 o
   3   9   6       80.24       90.90      9.83 o
   4   9   6       18.69       16.33      8.74 o
   0  10   6       49.37       56.38      8.74 o
   1  10   6        6.54        5.60      4.72 o
   2  10   6       24.64       20.07      4.92 o
   3  10   6        0.01       -1.31     10.05 o
   4  10   6       14.57       19.45      8.74 o
   0  11   6       57.43       42.83      8.96 o
   2  11   6       19.95       25.78     10.49 o
   3  11   6       15.30       10.93     11.80 o
   0  12   6        0.79       17.92      7.65 o
   1  12   6        8.60        7.15      3.67 o
   1   0   7     4933.78     5077.08    651.18 o
   2   0   7     3287.93     3352.90     66.78 o
   3   0   7     2863.71     2908.17     58.63 o
   4   0   7       84.95       57.71      9.18 o
   5   0   7       18.68       36.49      8.74 o
   6   0   7      187.09      169.57     15.51 o
   0   1   7      212.34      213.49      5.24 o
   1   1   7     1699.44     1723.66    283.53 o
   2   1   7      969.32     1066.93     52.33 o
   3   1   7      640.54      722.69     72.88 o
   4   1   7       91.10       94.08     26.99 o
   5   1   7       84.39       92.43      7.43 o
   6   1   7       56.50       46.33     11.80 o
   0   2   7     6480.89     5515.14     81.29 o
   1   2   7      221.49      209.27     11.04 o
   2   2   7     1972.47     2023.92     68.18 o
   3   2   7       30.52      100.84     70.80 o
   4   2   7      288.45      353.34     15.73 o
   5   2   7      241.40      220.92     10.71 o
   6   2   7       20.64       16.83      6.99 o
   0   3   7       43.71       39.11      1.53 o
   1   3   7     1309.98     1378.60     30.70 o
   2   3   7      195.05      187.15      4.45 o
   3   3   7       15.49       13.11      2.84 o
   4   3   7        9.85       21.20      4.37 o
   5   3   7       45.32       44.58      6.34 o
   6   3   7        1.67       24.68      6.77 o
   0   4   7      960.75      960.60     18.57 o
   1   4   7      471.13      513.58      8.18 o
   2   4   7      673.73      718.39     15.08 o
   3   4   7       34.22       55.74      9.07 o
   4   4   7      188.83      205.19     10.49 o
   5   4   7       82.42       71.02      9.83 o
   6   4   7       16.32       -3.71     12.02 o
   0   5   7      112.49      107.73      5.03 o
   1   5   7      286.04      302.57      6.34 o
   2   5   7      351.07      373.44     10.71 o
   3   5   7      370.89      400.32     11.36 o
   4   5   7       63.64       68.44      7.32 o
   5   5   7       39.98       52.88      7.65 o
   6   5   7       10.37       11.88     23.71 o
   0   6   7        6.25       10.27      2.62 o
   1   6   7      317.44      337.38     27.86 o
   2   6   7       36.30       43.95      3.06 o
   3   6   7      809.27      786.44     23.16 o
   4   6   7       81.90       93.31      8.74 o
   5   6   7       14.75       16.39      8.74 o
   0   7   7        0.01        8.74      3.50 o
   1   7   7       20.95       25.12      2.15 o
   2   7   7      600.60      623.12     23.49 o
   3   7   7      335.19      316.19     17.70 o
   4   7   7       22.64       30.81      5.24 o
   2   8   7       53.22       51.79      7.43 o
   3   8   7      121.97      103.80     10.71 o
   1   9   7      301.89      264.37     19.89 o
   4   9   7      118.64      139.20     17.04 o
   0  10   7       33.97       23.38      6.99 o
   1  10   7       37.02       52.52      6.50 o
   2  10   7       11.63        1.24      3.91 o
   3  10   7        1.70       11.36     13.11 o
   4  10   7        0.30       -1.75     10.05 o
   0  11   7       12.82       28.19      8.09 o
   1  11   7       20.22       10.49      8.52 o
   2  11   7        7.34       16.83     10.05 o
   3  11   7        5.07       14.79      9.02 o
   0  12   7        0.37       58.13     17.92 o
   1  12   7       21.97       25.35      7.21 o
   1   0   8       65.89       62.22      5.03 o
   2   0   8      221.36      236.95      6.15 o
   3   0   8       96.25      325.59     19.67 o
   4   0   8        5.35        2.60      3.47 o
   6   0   8        0.12       12.24     10.93 o
   0   1   8     1104.93     1047.13     18.36 o
   1   1   8     1768.01     1717.25    251.95 o
   2   1   8      130.69      170.62      5.68 o
   3   1   8      242.52      266.46     18.46 o
   4   1   8      272.80      262.36      9.07 o
   5   1   8      113.50      107.29      8.30 o
   6   1   8        4.97        7.87     10.27 o
   0   2   8     2197.59     1943.49     29.72 o
   1   2   8      397.52      371.91     23.82 o
   2   2   8      180.71      178.37      7.21 o
   3   2   8      486.94      510.67     16.39 o
   4   2   8      330.13      324.51     22.07 o
   5   2   8       60.62       67.96      6.77 o
   6   2   8        7.39        3.06      8.30 o
   0   3   8      111.99      108.38      2.84 o
   1   3   8      763.18      789.88     11.29 o
   2   3   8      179.68      189.01     13.77 o
   3   3   8       15.26       14.06      2.26 o
   4   3   8        5.56       17.70      4.81 o
   5   3   8       28.66       25.57      7.43 o
   6   3   8       41.64       31.68      7.21 o
   0   4   8     3547.27     3709.54     76.04 o
   1   4   8       25.36       26.89      4.70 o
   2   4   8      163.36      150.12      5.03 o
   3   4   8       56.50       53.54      3.71 o
   4   4   8      238.13      195.57      9.83 o
   5   4   8        3.95       24.91      6.77 o
   6   4   8       37.73      196.23     24.69 o
   0   5   8      114.65      124.55      6.12 o
   1   5   8      144.45      152.68      4.81 o
   2   5   8      251.86      233.59      6.99 o
   3   5   8      398.77      373.01     10.27 o
   4   5   8       60.13       56.38      6.34 o
   5   5   8      156.73      162.79      9.83 o
   6   5   8        1.21       11.80     10.27 o
   0   6   8      405.86      395.30     12.02 o
   1   6   8      153.70      158.85      4.29 o
   2   6   8       80.14       61.89      6.01 o
   3   6   8       38.25       55.72      7.43 o
   4   6   8       19.48       36.93      6.34 o
   0   7   8      116.81      125.65      6.99 o
   1   7   8       40.80       42.34      4.48 o
   2   7   8      474.70      448.91     80.85 o
   3   7   8       12.45       19.89      4.81 o
   4   7   8       47.18       51.57      7.65 o
   1   8   8       58.65       56.60      4.59 o
   2   8   8      131.20      130.45      9.83 o
   3   8   8       26.07       34.09      5.46 o
   0   9   8       13.93       42.61      7.43 o
   1   9   8      154.40      135.94      7.40 o
   2   9   8        9.99       -2.62      5.24 o
   3   9   8        5.68        2.84     10.27 o
   4   9   8        9.43        2.40      8.96 o
   0  10   8       12.77       12.46      6.34 o
   1  10   8       51.90       55.05     12.78 o
   2  10   8        9.87       17.58      6.40 o
   3  10   8       11.97       -5.24     10.71 o
   0  11   8      158.31      138.32     12.24 o
   1  11   8       18.05       37.37      6.34 o
   2  11   8        2.47       12.24      9.61 o
   3  11   8        2.98       -2.93      4.81 o
   0  12   8        6.83       -1.09     11.36 o
   1  12   8        5.31       45.01      9.61 o
   1   0   9      840.82      789.11     17.13 o
   2   0   9       40.02       39.11      2.62 o
   3   0   9     1413.74     1412.27     36.27 o
   4   0   9       32.12       24.47      6.56 o
   5   0   9        4.41        7.43      7.87 o
   6   0   9       36.65       19.01     10.27 o
   0   1   9     1222.53     1107.44     20.10 o
   1   1   9       86.17       88.69      3.71 o
   2   1   9      533.37      608.80     10.34 o
   3   1   9      107.62      156.02      6.12 o
   4   1   9       47.22       57.47      5.68 o
   5   1   9        8.02        1.75      5.24 o
   6   1   9       42.78       38.24      7.87 o
   0   2   9      161.99      138.10      3.93 o
   1   2   9      920.60      927.86     30.92 o
   2   2   9     1671.12     1652.56     22.37 o
   3   2   9      275.63      273.36      7.65 o
   4   2   9      170.89      170.48      8.41 o
   5   2   9       28.23       39.77      6.34 o
   6   2   9       22.26       22.73      7.43 o
   0   3   9       25.67       35.18      1.53 o
   1   3   9     2498.33     2332.02     32.01 o
   2   3   9      561.10      604.19     16.61 o
   3   3   9       46.68       46.54      3.28 o
   4   3   9      126.05      141.16      8.30 o
   5   3   9       36.76       49.17      7.43 o
   6   3   9        4.23       15.30     11.36 o
   0   4   9      108.63      100.30      3.28 o
   1   4   9      326.47      306.29      8.85 o
   2   4   9      533.24      568.62     10.75 o
   3   4   9        1.67        8.52      2.40 o
   4   4   9        7.75       20.76      5.24 o
   5   4   9       69.10       59.66      6.56 o
   0   5   9      605.51      542.80     14.64 o
   1   5   9       32.54       33.96      2.51 o
   2   5   9      272.96      286.24     32.67 o
   3   5   9       55.39       53.10      3.93 o
   4   5   9       46.91       47.20      6.34 o
   5   5   9       38.39       42.17      8.96 o
   6   5   9        5.94        1.31      8.52 o
   0   6   9       85.09       82.60      4.81 o
   1   6   9      103.54      110.80      3.04 o
   2   6   9       10.29       10.43      1.91 o
   3   6   9       65.48       97.02      7.65 o
   4   6   9       46.46       50.04      5.90 o
   5   6   9        3.35        2.84      7.65 o
   0   7   9      159.51      171.97      7.87 o
   1   7   9      131.02      123.68      6.12 o
   2   7   9      232.52      230.16     27.21 o
   3   7   9      510.39      435.07     21.41 o
   4   7   9       20.35       27.31      8.30 o
   5   7   9       36.31       38.85      7.91 o
   1   8   9      132.40      115.16      7.65 o
   2   8   9      283.71      286.23     20.32 o
   3   8   9       51.16       59.87      7.87 o
   5   8   9        1.42        8.09     11.80 o
   0   9   9       20.71       25.13      5.68 o
   1   9   9      173.22      156.58      7.46 o
   2   9   9       91.08       99.43      6.99 o
   3   9   9        4.20       17.16      8.09 o
   4   9   9       75.32       65.34     13.77 o
   0  10   9       86.08       86.53      9.18 o
   1  10   9       44.13       54.81      5.69 o
   2  10   9       52.92       41.30     10.71 o
   3  10   9        1.30       -0.66     10.27 o
   0  11   9        8.98        6.77      6.77 o
   1  11   9       39.06       17.70      8.30 o
   2  11   9        5.87       12.46      9.40 o
   3  11   9        4.05       14.20     10.27 o
   1  12   9        0.37        6.34      8.96 o
   1   0  10      462.41      458.83     34.31 o
   2   0  10      109.69      131.45     18.36 o
   3   0  10       22.58       22.73      3.50 o
   4   0  10       46.39       62.50      8.74 o
   5   0  10       23.87       34.09      8.52 o
   6   0  10       18.65       -1.09     10.05 o
   0   1  10      117.29      142.25      3.50 o
   1   1  10      260.78      248.03     15.51 o
   2   1  10     1133.63     1172.65     18.11 o
   3   1  10      613.54      583.00     12.24 o
   4   1  10       39.78       36.27      5.90 o
   5   1  10       52.22       68.40     11.58 o
   6   1  10        8.19       12.67      6.99 o
   0   2  10      408.09      422.17      8.74 o
   1   2  10     1574.85     1527.40    106.75 o
   2   2  10      138.58      157.65      4.20 o
   3   2  10      113.81      108.10      4.33 o
   4   2  10        0.80        8.74      4.59 o
   5   2  10       48.14       60.31      6.56 o
   0   3  10       50.20       53.10      1.97 o
   1   3  10     1827.29     1837.42     48.95 o
   2   3  10      338.63      323.44      7.21 o
   3   3  10       24.13       25.35      2.84 o
   4   3  10      215.48      207.13     17.92 o
   5   3  10      172.38      175.69     13.99 o
   0   4  10       28.26       34.31      1.75 o
   1   4  10      379.89      371.41      7.87 o
   2   4  10      111.67      105.11      3.50 o
   3   4  10       16.41       15.73      2.62 o
   4   4  10       99.12       76.92      6.12 o
   5   4  10       68.73       59.22      8.30 o
   6   4  10       25.19       18.56      6.91 o
   0   5  10       50.28       50.91      2.84 o
   1   5  10      163.25      143.49      4.01 o
   2   5  10       98.17      116.22      9.61 o
   3   5  10       66.51       57.25      3.71 o
   4   5  10      215.78      201.91      9.83 o
   6   5  10       30.89       20.10     14.20 o
   0   6  10      105.35      109.48      4.15 o
   1   6  10       44.48       46.03      3.39 o
   2   6  10       49.69       51.35      3.06 o
   3   6  10      219.28      181.37      8.09 o
   4   6  10       20.37       23.38      5.46 o
   5   6  10        5.58        6.99     11.14 o
   0   7  10       33.47       36.06      3.93 o
   1   7  10       49.58       53.60      2.83 o
   2   7  10      202.85      166.07      5.46 o
   3   7  10      127.68      102.05      8.74 o
   4   7  10       19.43       31.68     10.49 o
   5   7  10        4.57        2.62     11.80 o
   1   8  10       62.98       63.59      6.12 o
   2   8  10      158.25      159.18      7.65 o
   0   9  10        0.10        3.50      4.81 o
   1   9  10      158.11      145.58      7.26 o
   2   9  10       39.67       30.81      8.74 o
   3   9  10        8.91       -1.75      9.18 o
   4   9  10        5.93        4.75      7.45 o
   0  10  10       21.55       19.01      6.77 o
   1  10  10       25.09       23.38     10.05 o
   2  10  10       12.19       35.62      8.74 o
   3  10  10       10.63       33.43     12.02 o
   1  11  10       32.52       50.04     11.80 o
   2  11  10        0.73       -3.06     10.71 o
   1  12  10        0.46       -7.43      9.40 o
   1   0  11       12.44       11.29      1.25 o
   2   0  11      731.96      691.66     46.98 o
   3   0  11       74.10       78.23      4.81 o
   4   0  11      131.14      147.94     11.14 o
   5   0  11       24.97       20.10      9.18 o
   6   0  11        7.12        1.09     10.27 o
   0   1  11     3669.34     3383.51     56.38 o
   1   1  11      337.55      348.51     13.33 o
   2   1  11      609.62      628.07     21.85 o
   3   1  11       65.63       75.61      3.71 o
   4   1  11      130.40      111.88     10.71 o
   5   1  11       66.50       70.14      6.99 o
   6   1  11       14.57       46.11      8.96 o
   0   2  11       57.08       54.41      1.97 o
   1   2  11      500.53      487.90      7.96 o
   2   2  11      241.83      235.72     15.19 o
   3   2  11       55.36       57.47      3.50 o
   4   2  11       99.20       91.12      6.56 o
   5   2  11       26.23       40.64      6.56 o
   6   2  11       19.31       19.67      6.99 o
   0   3  11       77.79       81.73      2.40 o
   1   3  11      261.54      272.14      6.23 o
   2   3  11      137.30      121.85     11.80 o
   3   3  11       83.02       88.25      6.23 o
   4   3  11       65.33       64.90      5.90 o
   5   3  11      108.08      111.66      8.30 o
   0   4  11     2203.40     2059.96     38.02 o
   1   4  11       22.37       23.62      2.08 o
   2   4  11       31.07       40.79      3.61 o
   3   4  11       33.39       41.08      2.92 o
   4   4  11       31.16       40.43      5.68 o
   5   4  11        7.47       10.93      5.46 o
   6   4  11        4.75        0.00     10.93 o
   0   5  11      584.71      522.47     12.24 o
   1   5  11      224.35      246.82     13.88 o
   2   5  11       82.87       91.24     10.93 o
   3   5  11       66.17       75.61      4.15 o
   4   5  11      100.67       88.94      6.99 o
   5   5  11       96.03      108.17     13.99 o
   0   6  11        0.92        0.44      3.06 o
   1   6  11      135.51      133.71      8.09 o
   2   6  11      146.12      169.75      4.66 o
   3   6  11        9.72       12.46      3.71 o
   5   6  11       29.53       17.04     12.24 o
   1   7  11        3.56        2.90      1.53 o
   2   7  11       57.62       62.28      4.59 o
   3   7  11       71.62       67.30      7.65 o
   4   7  11       12.81       13.77      7.43 o
   5   7  11       58.23       49.17     15.08 o
   1   8  11       52.80       60.44      9.83 o
   2   8  11        6.96        9.68      3.72 o
   0   9  11       29.48       31.47      5.68 o
   1   9  11      106.13      100.44      8.85 o
   2   9  11       92.18       69.93     11.58 o
   3   9  11       27.67       10.71      8.96 o
   4   9  11       37.86       29.45     23.60 o
   0  10  11       16.83       30.37      6.56 o
   1  10  11      115.28      136.22     22.62 o
   2  10  11       10.54       24.69      9.61 o
   3  10  11       32.43       41.85      7.68 o
   1  11  11       44.62       40.21      7.21 o
   2  11  11       72.11       66.43     11.80 o
   1  12  11        5.86        0.66      8.96 o
   1   0  12        0.57        0.09      1.09 o
   2   0  12     1006.92      901.89     35.84 o
   3   0  12       55.93       51.57      3.71 o
   4   0  12       50.61       51.35      6.34 o
   5   0  12       51.84       64.90      9.18 o
   6   0  12       23.23       49.38     12.24 o
   0   1  12      193.74      204.53      4.37 o
   1   1  12      363.19      345.00     25.46 o
   2   1  12      233.09      235.21      8.74 o
   3   1  12      246.31      241.46      6.77 o
   4   1  12       19.71       24.26      4.37 o
   5   1  12       23.93       31.25      5.68 o
   6   1  12       12.66       24.04      8.09 o
   0   2  12        8.75       16.17      1.31 o
   1   2  12      689.01      582.64      9.78 o
   2   2  12      444.03      453.49     10.27 o
   3   2  12      104.20      111.44      4.59 o
   4   2  12       20.83       17.04      5.46 o
   5   2  12       28.38       30.81      9.40 o
   0   3  12       94.66      104.45      3.06 o
   1   3  12       51.06       53.02      3.17 o
   2   3  12      366.41      324.43      9.94 o
   3   3  12       27.89       31.32      5.03 o
   4   3  12      114.65      108.38      7.21 o
   5   3  12       31.85       34.31      6.56 o
   6   3  12        1.93        5.90      7.43 o
   0   4  12       49.44       63.59      2.19 o
   1   4  12     1259.69     1236.67     43.48 o
   2   4  12       67.42       59.05      9.18 o
   3   4  12       27.07       34.31      2.84 o
   4   4  12       12.61       10.27      4.15 o
   5   4  12      120.45      112.54     12.89 o
   6   4  12       45.11       34.31     13.33 o
   0   5  12      527.04      481.17     12.89 o
   1   5  12       95.40       85.71      2.26 o
   2   5  12      262.26      260.74      5.93 o
   3   5  12      100.62       99.21      4.37 o
   4   5  12       44.38       52.88      6.12 o
   5   5  12       55.81       51.79     12.67 o
   0   6  12        1.53        1.09      2.19 o
   1   6  12      178.60      181.81      5.13 o
   2   6  12       57.20       70.14      3.28 o
   3   6  12       89.89       80.85      5.24 o
   4   6  12       45.26       60.97      9.40 o
   5   6  12       61.07      105.33     14.86 o
   0   7  12      118.11       99.86      4.81 o
   1   7  12       18.73       28.18      2.24 o
   2   7  12       64.56       55.50      5.24 o
   3   7  12       86.84       64.03     10.05 o
   4   7  12       19.13       18.79      9.83 o
   5   7  12       16.04       16.17     13.33 o
   1   8  12       66.34       69.43      4.27 o
   2   8  12      225.95      223.91     19.12 o
   4   8  12       73.21       71.32     13.55 o
   0   9  12        5.09        1.31      4.59 o
   1   9  12        9.02       13.58      4.04 o
   2   9  12        2.62       14.42      8.09 o
   3   9  12       73.06       41.30      7.00 o
   4   9  12       10.34       23.82     12.24 o
   0  10  12       25.42       31.25      6.56 o
   1  10  12      290.50      285.40     16.94 o
   2  10  12        3.08        6.34      7.87 o
   3  10  12       12.22       12.65      6.66 o
   1  11  12        1.05        1.75      5.24 o
   2  11  12       27.71        9.61      5.24 o
   0  12  12       45.46       68.18     13.77 o
   1  12  12        3.38       12.67      8.96 o
   1   0  13     1315.24     1322.89     83.36 o
   2   0  13      546.98      525.26     11.80 o
   3   0  13        4.76        5.46      2.84 o
   4   0  13       20.37       43.27      7.21 o
   5   0  13       11.16        8.30      7.21 o
   6   0  13        7.41       10.05     10.49 o
   0   1  13     2726.06     2457.00     48.29 o
   1   1  13      703.16      655.40     35.29 o
   2   1  13      238.09      228.67      4.04 o
   3   1  13       15.92       22.51      2.62 o
   4   1  13       57.43       45.01      4.37 o
   5   1  13        3.57       10.93      4.81 o
   6   1  13       20.44       18.57      6.99 o
   0   2  13     3773.40     3701.45     59.66 o
   1   2  13      269.93      259.63      5.44 o
   2   2  13      137.21      153.83      4.04 o
   3   2  13      336.07      333.02      8.52 o
   4   2  13       57.24       72.98      9.61 o
   5   2  13       55.48       51.79      6.56 o
   6   2  13        2.81       -0.40      7.18 o
   0   3  13       45.16       63.81      2.19 o
   1   3  13      219.85      227.82      7.87 o
   2   3  13      183.64      179.46      8.19 o
   3   3  13       13.98       15.51      3.06 o
   4   3  13      190.18      172.63      8.09 o
   5   3  13       41.94       42.39      6.77 o
   6   3  13       17.01       12.64      6.93 o
   0   4  13      273.14      242.99      5.24 o
   1   4  13      873.31      880.82     26.44 o
   2   4  13       88.94       82.38     12.56 o
   3   4  13      257.39      247.36      6.77 o
   4   4  13      106.54       87.84      5.90 o
   5   4  13        5.99        3.50     10.05 o
   6   4  13       31.49       31.14     17.81 o
   0   5  13      136.40      124.34      3.93 o
   1   5  13       30.24       26.44      2.19 o
   2   5  13      328.50      313.79      7.43 o
   3   5  13      398.47      364.27     11.80 o
   4   5  13        3.99       35.18      9.83 o
   5   5  13        9.33        9.18      8.96 o
   0   6  13      354.67      339.57      8.74 o
   1   6  13        1.69        2.13      1.12 o
   2   6  13      200.55      175.69     11.80 o
   3   6  13       24.53       27.53      4.15 o
   4   6  13        4.41       29.06     10.93 o
   5   6  13       29.20       60.91     43.81 o
   0   7  13       27.01       41.96      3.50 o
   1   7  13       75.39       67.92      2.71 o
   2   7  13       64.31       57.69      4.15 o
   3   7  13       66.18       71.89      9.40 o
   4   7  13        4.76        3.50      6.77 o
   5   7  13        0.37       31.25     10.05 o
   0   8  13      431.47      409.50     21.41 o
   1   8  13        9.49        8.20      3.23 o
   2   8  13       17.58       19.23      7.65 o
   3   8  13       15.74       52.20     17.92 o
   4   8  13       54.67       53.10     12.46 o
   0   9  13       14.63       20.32      5.90 o
   1   9  13        9.55       24.91      6.56 o
   2   9  13       25.69       46.54     10.93 o
   3   9  13        3.43        3.46      6.01 o
   4   9  13        6.65       26.44     12.24 o
   1  10  13      151.80      165.54     33.00 o
   2  10  13       25.16       15.73      8.74 o
   3  10  13        4.49       15.30     10.49 o
   1  11  13        7.77       23.16      9.83 o
   2  11  13       18.67       37.58     11.58 o
   0  12  13       27.52       74.51      9.61 o
   1   0  14      167.52      173.87     11.36 o
   2   0  14     1156.39     1049.79     22.03 o
   3   0  14       29.24       37.15      3.28 o
   4   0  14       88.83       92.65      8.74 o
   5   0  14        7.00       17.92      8.96 o
   6   0  14       51.01       47.86     10.05 o
   0   1  14      142.56      126.08      4.15 o
   1   1  14      527.81      521.00     16.72 o
   2   1  14      438.07      415.78     11.91 o
   3   1  14      430.62      383.28      8.30 o
   4   1  14        9.98        1.53      5.03 o
   5   1  14       22.59       10.05      5.24 o
   0   2  14      940.09     1029.87     20.98 o
   1   2  14      480.11      523.21     11.69 o
   2   2  14      142.17      150.84      3.60 o
   3   2  14      107.66      103.80      3.93 o
   4   2  14      101.97       95.93      6.56 o
   5   2  14       37.27       46.54      6.12 o
   6   2  14        5.30       -1.90      8.09 o
   0   3  14      241.67      252.39      5.46 o
   1   3  14      238.88      239.29      4.33 o
   2   3  14      145.81      147.84      3.94 o
   3   3  14       75.82       64.68      3.93 o
   4   3  14      105.81      125.43      6.56 o
   5   3  14       47.30       29.94     12.24 o
   6   3  14        5.23        7.84     12.56 o
   0   4  14       13.06       21.20      1.97 o
   1   4  14      411.15      424.94     17.48 o
   2   4  14       72.75       80.35      2.23 o
   3   4  14        6.62       10.05      2.19 o
   4   4  14       67.94       59.66      5.68 o
   5   4  14        5.47       12.09      6.99 o
   6   4  14       51.92       15.46     17.04 o
   0   5  14      212.78      208.25      5.90 o
   1   5  14      154.74      149.41      9.18 o
   2   5  14       13.69       20.51      3.28 o
   3   5  14       11.05       14.64      3.28 o
   4   5  14       64.00       50.04      7.65 o
   5   5  14       10.13       10.93     11.14 o
   0   6  14      912.09      815.07     21.63 o
   1   6  14      378.21      366.87     17.04 o
   2   6  14      173.24      169.18      4.32 o
   3   6  14       13.70       17.70      7.21 o
   4   6  14      110.81      108.38     12.89 o
   5   6  14       66.79       95.36      9.86 o
   0   7  14      151.21      134.61      4.15 o
   1   7  14       88.23       82.72      6.66 o
   2   7  14        3.73        6.87      2.84 o
   3   7  14       52.04       47.64      9.40 o
   4   7  14        1.37       36.06     14.42 o
   5   7  14       19.20       28.84     10.27 o
   0   8  14      611.13      597.21     27.75 o
   1   8  14      104.24      110.84      9.83 o
   2   8  14       51.79       55.85      5.79 o
   3   8  14       85.98       90.10      9.27 o
   4   8  14        8.29       39.95      7.51 o
   0   9  14      132.30      117.56      8.30 o
   1   9  14       63.49       83.25      8.09 o
   2   9  14       35.99       33.21      8.96 o
   3   9  14        3.95       -5.68      9.61 o
   4   9  14       21.83       40.65     30.92 o
   1  10  14       84.32       61.18      8.52 o
   2  10  14       27.56       59.44     11.36 o
   3  10  14       22.57       11.80      9.61 o
   1   0  15      420.21      411.19     30.92 o
   2   0  15      341.18      331.68      7.97 o
   3   0  15       23.60       26.66      3.28 o
   4   0  15       31.35       27.53      5.46 o
   5   0  15       16.41       55.94     10.93 o
   6   0  15       61.49       32.34     12.46 o
   0   1  15      270.76      277.52      8.52 o
   1   1  15     1981.43     2112.71     82.82 o
   2   1  15      159.88      151.77      4.81 o
   3   1  15       50.15       46.54      3.06 o
   4   1  15       70.45       73.64      5.24 o
   5   1  15       30.87       36.27      5.90 o
   6   1  15       49.53       74.99     46.33 o
   0   2  15       15.19        9.40      1.09 o
   1   2  15      176.66      184.22      8.09 o
   2   2  15      129.29      123.72      5.68 o
   3   2  15      346.75      298.28      7.43 o
   4   2  15      101.23       80.63      5.68 o
   5   2  15       31.95       29.06      6.12 o
   6   2  15       42.06      123.35     58.67 o
   0   3  15       53.62       54.19      1.97 o
   1   3  15      316.06      320.96     12.89 o
   2   3  15      758.64      674.99     22.46 o
   3   3  15       18.00       19.67      2.84 o
   4   3  15       23.47       19.01      3.71 o
   5   3  15       69.71       79.76     11.80 o
   6   3  15       40.81       60.88     25.02 o
   0   4  15        8.28        7.21      1.53 o
   1   4  15      222.96      229.23     15.84 o
   2   4  15      138.58      114.50      8.74 o
   3   4  15       75.98       73.20      4.15 o
   4   4  15      191.52      183.34      8.09 o
   5   4  15        9.85       19.89     10.93 o
   0   5  15        0.18        1.97      1.31 o
   1   5  15       50.14       52.11      5.35 o
   2   5  15       17.30       20.28      2.84 o
   3   5  15       41.68       38.46      3.28 o
   4   5  15       37.81       42.83      8.09 o
   5   5  15       23.59       12.56     23.71 o
   0   6  15      162.47      158.86      5.90 o
   1   6  15      172.25      165.23      3.84 o
   2   6  15      227.84      215.05      7.98 o
   3   6  15       86.84       66.65      9.83 o
   4   6  15       26.18       19.01      9.40 o
   5   6  15        9.59       11.80     15.51 o
   0   7  15       27.46       24.47      2.19 o
   1   7  15       41.13       36.82      5.90 o
   2   7  15       56.12       45.68      8.41 o
   3   7  15       34.33       29.94      8.52 o
   4   7  15       14.47       48.73     13.11 o
   5   7  15       63.12       52.23     15.30 o
   0   8  15       85.73       95.93     10.27 o
   1   8  15      140.85      154.90     10.71 o
   2   8  15       11.00       17.04      8.74 o
   3   8  15       13.23       24.29      8.85 o
   4   8  15       23.47       12.02     11.14 o
   0   9  15       19.27        8.52      4.37 o
   1   9  15       46.68       75.61      8.74 o
   2   9  15        1.18        2.40      8.52 o
   3   9  15       15.07        6.76      5.97 o
   4   9  15       87.30       98.99     10.05 o
   1  10  15       63.43       65.99      9.61 o
   2  10  15        5.53        4.07      5.48 o
   3  10  15       18.10       31.47     12.46 o
   1  11  15       19.44        4.15      8.52 o
   1   0  16      112.54      125.69      3.35 o
   2   0  16      430.40      380.44     10.49 o
   3   0  16       39.19       41.74      3.71 o
   4   0  16       48.85       48.73      7.21 o
   0   1  16     4246.95     4383.01    104.45 o
   1   1  16      381.74      386.93     18.79 o
   2   1  16      258.47      250.29      4.94 o
   3   1  16      383.88      360.55      7.87 o
   4   1  16       48.49       50.48      5.03 o
   5   1  16       27.33       32.56      6.34 o
   6   1  16       26.21       36.48      7.17 o
   0   2  16       97.00       97.24      3.06 o
   1   2  16      748.27      746.83     33.87 o
   2   2  16       82.73       74.12      2.42 o
   3   2  16      208.62      198.63      7.21 o
   4   2  16      101.40       68.40      5.03 o
   5   2  16       38.79       61.18     10.05 o
   6   2  16       91.59       62.19     21.96 o
   0   3  16      127.02      116.47      3.06 o
   1   3  16      184.59      220.00     15.08 o
   2   3  16       87.09       83.69      7.21 o
   3   3  16      140.69      126.96      5.46 o
   4   3  16       38.82       41.74      4.81 o
   5   3  16       69.32       84.78     12.46 o
   6   3  16       27.77       14.23      5.00 o
   0   4  16        0.81        5.24      1.31 o
   1   4  16       45.39       56.47      3.61 o
   2   4  16       68.98       76.70      6.99 o
   3   4  16       75.06       80.85      3.93 o
   4   4  16       63.75       60.53     10.71 o
   5   4  16        0.74       23.46      7.65 o
   0   5  16       26.05       23.38      2.19 o
   1   5  16       40.49       42.45      2.47 o
   2   5  16       14.67       19.45      5.68 o
   3   5  16      268.73      254.57     14.64 o
   4   5  16       69.76       77.35     11.36 o
   5   5  16        9.28       17.41     16.39 o
   0   6  16      100.49       99.43      3.71 o
   1   6  16      390.99      354.61     11.25 o
   2   6  16       69.58       67.08      9.40 o
   3   6  16       29.35       34.53      7.65 o
   4   6  16       65.81       50.32     16.50 o
   5   6  16       43.16       45.55      9.30 o
   0   7  16      341.59      326.03      8.52 o
   1   7  16      168.54      140.70      5.38 o
   2   7  16       20.46       20.32      6.12 o
   3   7  16       30.69       40.68     14.64 o
   4   7  16       26.25        7.42      6.98 o
   5   7  16       65.61       48.56     16.28 o
   0   8  16      815.26      809.39     35.40 o
   1   8  16       20.84       31.03      6.99 o
   2   8  16        7.48        6.77      6.99 o
   3   8  16        0.85       31.71     11.14 o
   4   8  16        2.25        3.93     10.93 o
   1   9  16      108.20       98.99      9.40 o
   2   9  16       23.41       39.99     10.49 o
   3   9  16        8.08       24.47     10.49 o
   4   9  16        3.44       19.01      8.30 o
   2  10  16       15.48       -5.90      6.77 o
   3  10  16        8.01       13.33      9.61 o
   1  11  16        9.77       12.67      9.18 o
   2  11  16       20.15       36.27      9.83 o
   1   0  17      967.93      979.92     69.60 o
   2   0  17        6.58        5.90      1.75 o
   3   0  17       91.14       85.88      4.37 o
   4   0  17       11.05        8.30      5.68 o
   5   0  17       33.08       35.84      9.18 o
   6   0  17        9.53        5.24     12.24 o
   0   1  17      860.94      914.93     19.67 o
   1   1  17     1615.95     1612.41     93.74 o
   2   1  17        3.34        1.53      1.09 o
   3   1  17       17.92       19.67      1.97 o
   4   1  17       33.75       31.68      4.15 o
   5   1  17      141.55      162.36     12.89 o
   6   1  17        8.26       17.48      9.61 o
   0   2  17       90.61       91.78      3.06 o
   1   2  17       13.25       16.04      1.53 o
   2   2  17      108.84      108.38      5.24 o
   3   2  17      265.09      237.75      5.90 o
   4   2  17        9.53        9.40      3.28 o
   5   2  17        0.96       35.62     15.08 o
   6   2  17        5.56        1.06      8.03 o
   0   3  17       48.42       64.03      2.84 o
   1   3  17      700.60      723.57     26.11 o
   2   3  17      430.45      356.40     17.04 o
   3   3  17       54.82       59.00      2.40 o
   4   3  17      123.74      103.80      6.56 o
   5   3  17       34.54       40.80      8.57 o
   6   3  17        8.12      -10.93     10.93 o
   0   4  17      283.32      272.93      6.99 o
   1   4  17      462.07      435.16     14.31 o
   2   4  17      124.98      110.13      9.18 o
   3   4  17      196.86      171.75     11.80 o
   4   4  17       56.47       83.69     12.02 o
   5   4  17        5.74       20.89      7.54 o
   0   5  17      138.44      131.77      4.15 o
   1   5  17      280.03      269.60      6.24 o
   2   5  17       65.14       73.73      5.30 o
   3   5  17      133.98      120.84     10.49 o
   4   5  17       66.18       77.57     11.58 o
   5   5  17        7.10       32.26     18.25 o
   0   6  17       30.82       32.56      2.40 o
   1   6  17      446.67      445.24      7.91 o
   2   6  17       14.14       18.38      5.46 o
   3   6  17       19.83        9.83      6.99 o
   4   6  17        0.86        2.39      6.93 o
   5   6  17       37.61       27.10     16.83 o
   0   7  17      259.62      220.92     11.14 o
   1   7  17      112.40      112.24      4.30 o
   2   7  17        6.45        0.87      7.43 o
   3   7  17        9.46       22.61     13.55 o
   4   7  17       13.20       16.83      8.49 o
   1   8  17       41.28       52.44      7.43 o
   2   8  17       13.67        6.34      8.30 o
   3   8  17        0.95        4.80      5.59 o
   4   8  17       43.16       57.47     12.67 o
   1   9  17       41.90       51.89     14.09 o
   2   9  17       19.71       44.36      8.09 o
   3   9  17       11.87       43.48     13.77 o
   3  10  17       32.22       38.03      5.93 o
   1  11  17        8.33        1.53      8.52 o
   2  11  17       25.92       12.02      7.21 o
   1   0  18     1687.23     1780.55    104.78 o
   2   0  18       86.09       75.61      3.71 o
   3   0  18      226.27      210.43      7.21 o
   4   0  18      227.00      252.82     12.67 o
   5   0  18       79.75       62.06     10.27 o
   6   0  18       15.12       32.78     14.86 o
   0   1  18       32.90       24.26      1.75 o
   1   1  18      429.47      434.25     22.18 o
   2   1  18      296.04      278.17      5.90 o
   3   1  18      174.62      166.73      4.15 o
   4   1  18      131.58      139.20      6.99 o
   5   1  18       35.16       30.51      5.93 o
   6   1  18       33.82       76.04      9.83 o
   0   2  18      325.03      331.05      7.87 o
   1   2  18      140.53      128.62      3.24 o
   2   2  18      865.94      784.26     15.95 o
   3   2  18      124.77      122.81      3.93 o
   4   2  18       90.37       89.81      5.68 o
   5   2  18       66.04       46.33     12.46 o
   6   2  18       13.80        6.40     19.12 o
   0   3  18      105.73       95.27      3.93 o
   1   3  18      546.75      545.79     25.13 o
   2   3  18      155.00      150.56     10.05 o
   3   3  18       22.27       26.00      2.40 o
   4   3  18       32.46       26.44      7.43 o
   5   3  18       19.07       30.59     12.89 o
   0   4  18       25.99       21.63      2.40 o
   1   4  18      143.54      132.00      3.98 o
   2   4  18      438.72      418.02     19.45 o
   3   4  18      263.31      217.64     13.99 o
   4   4  18      142.82      154.25     15.08 o
   5   4  18        5.99       -1.80      7.09 o
   0   5  18       20.04       22.94      2.19 o
   1   5  18      194.10      192.63     11.25 o
   2   5  18      107.48      103.58      5.46 o
   3   5  18       29.25       27.97      6.77 o
   4   5  18      131.40      122.81     12.24 o
   5   5  18       28.96       12.57     16.39 o
   0   6  18      157.38      151.21      5.24 o
   1   6  18      345.54      319.54      8.77 o
   2   6  18       46.22       50.83     11.36 o
   3   6  18       48.93       63.12     11.80 o
   4   6  18       51.87       40.73      7.84 o
   5   6  18        7.18        8.51      6.56 o
   0   7  18       46.92       32.34      4.15 o
   1   7  18      169.06      151.00      9.18 o
   2   7  18        0.90        0.61      5.03 o
   3   7  18       26.52       28.21     10.16 o
   4   7  18       16.42       39.84     26.88 o
   1   8  18      107.88      117.02      8.19 o
   2   8  18       15.67       35.62      7.87 o
   3   8  18       10.39       20.54      9.83 o
   4   8  18       47.35       78.08     10.05 o
   2   9  18       11.11        6.77      8.74 o
   3   9  18        8.52        8.08      6.40 o
   0  10  18        0.05       -0.87      6.77 o
   3  10  18        3.41        0.44      5.90 o
   1  11  18       18.31       16.39      9.40 o
   1   0  19       60.62       63.03      3.93 o
   2   0  19        8.97       14.86      2.19 o
   3   0  19        3.64        6.12      2.62 o
   4   0  19      701.86      657.74     26.22 o
   5   0  19       74.52       53.54      8.74 o
   6   0  19        8.94       84.35     14.86 o
   0   1  19      508.57      507.61     19.67 o
   1   1  19      101.27      102.08      2.19 o
   2   1  19      140.37      138.10      4.37 o
   3   1  19       73.14       72.98      3.28 o
   4   1  19       76.68       71.24      5.03 o
   5   1  19       61.55       54.75     13.77 o
   0   2  19        2.09        6.99      1.31 o
   1   2  19     1159.17     1116.43     41.63 o
   2   2  19      193.91      177.87      6.77 o
   3   2  19      263.84      234.25      7.65 o
   4   2  19      259.10      218.74      9.18 o
   5   2  19       68.90       46.02     26.44 o
   0   3  19        6.28        7.43      1.31 o
   1   3  19      132.84      115.11      4.37 o
   2   3  19      189.96      184.14     11.91 o
   3   3  19      161.93      150.12      5.46 o
   4   3  19       74.01       56.38      8.74 o
   5   3  19       23.99       34.31      9.61 o
   0   4  19        6.58        9.18      1.31 o
   1   4  19      150.08      144.81      4.56 o
   2   4  19     1270.74     1183.49     45.23 o
   3   4  19      214.98      191.48      8.70 o
   4   4  19      177.10      182.95     33.21 o
   5   4  19       38.41       19.14     12.13 o
   0   5  19      720.25      690.73     15.08 o
   1   5  19      496.76      446.07     11.33 o
   2   5  19       86.96       70.80      5.24 o
   3   5  19       24.63       35.40      8.74 o
   4   5  19       84.84       78.45     10.05 o
   5   5  19       15.04       14.52      8.02 o
   0   6  19      841.99      777.26     16.83 o
   1   6  19       35.54       37.38      5.14 o
   2   6  19       21.61       15.51      6.56 o
   3   6  19       13.31        8.09      5.41 o
   4   6  19        2.45       11.08      9.07 o
   5   6  19       48.93       43.83      8.88 o
   0   7  19     1034.85      899.63     26.66 o
   1   7  19      182.98      170.52     23.60 o
   2   7  19       13.45       13.33      6.77 o
   3   7  19        7.87        7.15      5.15 o
   4   7  19       36.63       11.48      6.72 o
   1   8  19       14.23       13.99      6.12 o
   2   8  19        8.85       18.14      7.65 o
   3   8  19       34.00       53.97     12.67 o
   4   8  19       12.18       44.18     24.26 o
   2   9  19        0.04        0.39      4.60 o
   3   9  19       12.33       13.33     10.27 o
   0  10  19       84.81       96.37     11.80 o
   2  10  19       17.76       15.08     10.93 o
   1  11  19       19.34        3.26     16.72 o
   1   0  20        3.06        3.09      1.41 o
   2   0  20       24.86       29.28      2.40 o
   3   0  20      168.61      169.13      6.77 o
   4   0  20      495.07      452.99     20.54 o
   5   0  20      234.33      239.71     18.14 o
   0   1  20       60.06       54.19      4.81 o
   1   1  20       99.60       95.45      2.11 o
   2   1  20      128.47      118.00      3.06 o
   3   1  20      449.33      425.45      9.83 o
   4   1  20        7.75       10.72      7.10 o
   5   1  20       33.55       30.60      6.18 o
   0   2  20      163.11      168.91      4.15 o
   1   2  20      107.19      103.05      3.34 o
   2   2  20        4.70        6.12      2.62 o
   3   2  20      872.48      794.96     20.98 o
   4   2  20      135.72      135.70     11.58 o
   5   2  20      128.80      114.15     13.88 o
   0   3  20      325.18      320.78      7.65 o
   1   3  20      341.60      344.50     10.38 o
   2   3  20      917.93      884.77     89.81 o
   3   3  20      297.59      252.39     14.86 o
   4   3  20      138.05      118.87      9.94 o
   5   3  20        4.00        4.98      6.46 o
   0   4  20       59.91       68.40      2.62 o
   1   4  20      179.32      158.07      3.83 o
   2   4  20      707.48      625.83     27.31 o
   3   4  20      338.72      311.92     12.09 o
   4   4  20       84.68      105.72     12.24 o
   5   4  20        6.52       18.35      7.99 o
   0   5  20      155.49      157.99      5.24 o
   1   5  20      347.07      317.01     16.28 o
   2   5  20      210.45      200.86      8.49 o
   3   5  20       43.27       29.28      7.21 o
   4   5  20      144.61      143.13     12.24 o
   5   5  20       10.75       34.66      9.01 o
   0   6  20      664.57      598.08     21.85 o
   1   6  20      352.35      310.84     19.78 o
   2   6  20      187.39      171.76      8.70 o
   3   6  20       17.82       15.36      5.88 o
   4   6  20       29.56       53.10      8.34 o
   5   6  20       43.09       46.45      8.33 o
   1   7  20       41.05       41.16      4.70 o
   2   7  20       46.31       52.88      8.74 o
   3   7  20        5.35        5.89     10.16 o
   4   7  20       19.97       21.10      9.12 o
   1   8  20       87.30       81.06      7.54 o
   2   8  20       28.47       31.90      8.74 o
   3   8  20        3.01       18.57      9.18 o
   4   8  20        3.53        1.31      8.30 o
   3   9  20       18.47       13.33      8.74 o
   0  10  20       23.82       23.60      8.96 o
   2  10  20       38.18       54.80      7.50 o
   1   0  21      546.47      529.60     10.40 o
   2   0  21      530.36      454.51     16.83 o
   3   0  21      482.15      460.63     13.11 o
   4   0  21       18.98       36.49      6.56 o
   5   0  21        0.02        5.68     10.05 o
   1   1  21      205.69      201.10      7.76 o
   2   1  21      505.24      457.14      8.96 o
   3   1  21      354.25      300.68      9.61 o
   4   1  21      163.92      165.20      7.43 o
   5   1  21       47.58       45.87     11.80 o
   0   2  21      618.82      574.70     11.36 o
   1   2  21      449.80      400.93      9.72 o
   2   2  21      465.37      378.91     12.46 o
   3   2  21      678.51      596.11     15.73 o
   4   2  21       57.46       79.10      9.83 o
   5   2  21       72.37       64.34      8.62 o
   0   3  21       99.59       91.34      3.06 o
   1   3  21      126.54      142.86      4.51 o
   2   3  21      145.18      172.41     10.49 o
   3   3  21      536.38      497.20     42.72 o
   4   3  21       94.07       90.52      7.40 o
   5   3  21       28.66       40.50     13.55 o
   0   4  21       89.15       83.25      2.84 o
   1   4  21       20.23       19.05      7.43 o
   2   4  21      379.56      358.59     12.67 o
   3   4  21       33.66       33.69     13.44 o
   4   4  21       50.69       68.86      7.24 o
   5   4  21       55.74       54.35     14.97 o
   0   5  21      106.23      107.07      3.71 o
   1   5  21      404.06      389.27      8.88 o
   2   5  21       86.23       87.71      4.88 o
   3   5  21       14.51        9.85      4.78 o
   4   5  21       33.26       24.79     10.27 o
   5   5  21       47.42       40.82      9.13 o
   0   6  21        2.85        4.59      2.19 o
   1   6  21      165.77      141.81      6.95 o
   2   6  21      101.17      116.91      9.40 o
   3   6  21       65.68       71.22      7.54 o
   4   6  21       69.27       92.60     11.04 o
   1   7  21      161.24      158.34     19.01 o
   2   7  21       33.58       21.93      5.09 o
   3   7  21       14.68       16.05      4.88 o
   4   7  21       54.21       52.07     12.56 o
   0   8  21      111.25      114.28     10.49 o
   2   8  21        2.48       15.95      9.18 o
   3   8  21       50.38       44.36     10.49 o
   4   8  21       45.87       50.14      7.94 o
   1   9  21      203.64      175.25     13.33 o
   3   9  21        8.48        9.83      5.03 o
   0  10  21        2.58       11.58      8.09 o
   1  10  21        6.78        1.75      7.21 o
   2  10  21       69.97      114.28     14.42 o
   1   0  22      156.39      156.34      4.33 o
   2   0  22       45.22       46.54      3.06 o
   3   0  22      768.84      627.14     24.47 o
   4   0  22       37.37       39.09      9.29 o
   5   0  22      105.60       73.64     13.11 o
   0   1  22      383.00      368.64     11.36 o
   1   1  22      746.76      701.70     28.63 o
   2   1  22      415.38      369.07      8.30 o
   3   1  22      288.02      262.88      8.74 o
   4   1  22      113.96      130.45     11.58 o
   5   1  22       15.37       14.86      7.43 o
   0   2  22        2.73        4.15      1.31 o
   1   2  22      478.94      455.59     26.33 o
   3   2  22      225.91      227.26     12.46 o
   4   2  22      259.95      235.95     14.09 o
   5   2  22       41.03       46.30      8.09 o
   0   3  22      540.95      488.38     10.93 o
   1   3  22        4.63        4.33      1.62 o
   2   3  22      360.29      360.12     17.26 o
   3   3  22       98.43      101.29     29.94 o
   4   3  22      104.45      112.00      8.29 o
   5   3  22      103.64      102.00     10.60 o
   0   4  22     1560.23     1566.55     52.44 o
   1   4  22       68.46       69.63      6.88 o
   2   4  22      344.69      359.68     19.45 o
   3   4  22       13.72       18.90      4.93 o
   4   4  22      224.83      238.70     28.19 o
   5   4  22        8.98        7.44      5.99 o
   0   5  22       63.77       73.64      3.06 o
   1   5  22      322.15      322.59      8.83 o
   2   5  22      144.90      141.71     14.20 o
   3   5  22      223.30      189.46      9.70 o
   4   5  22       14.10        9.67      6.56 o
   5   5  22       10.56       20.18      8.41 o
   1   6  22      212.25      201.92      6.83 o
   2   6  22       41.11       37.93      5.03 o
   3   6  22       24.13       25.99      6.19 o
   4   6  22       21.68       22.70     11.47 o
   0   7  22       11.59       12.24      5.24 o
   1   7  22       48.97       53.80     10.71 o
   2   7  22       70.42       68.23     10.27 o
   3   7  22        7.81       19.67      9.40 o
   4   7  22        0.84        8.00      6.47 o
   0   8  22      115.24      126.74     11.58 o
   2   8  22        7.54        3.52      5.57 o
   3   8  22       18.89       18.46      6.26 o
   2   9  22        9.61       15.73      8.74 o
   0  10  22       49.86       53.54      9.61 o
   1  10  22       27.76        1.09      8.09 o
   1   0  23      394.27      363.74      7.07 o
   2   0  23     1791.88     1681.70     58.56 o
   3   0  23      109.44      114.07      7.43 o
   4   0  23        2.98        1.68      5.79 o
   5   0  23        7.21        7.43     10.05 o
   0   1  23      168.04      174.81      6.12 o
   1   1  23      381.83      327.27      8.19 o
   2   1  23     1102.71     1047.57     18.79 o
   3   1  23      275.96      264.19      8.74 o
   4   1  23      177.53      190.40      7.88 o
   5   1  23       25.98       23.82      8.30 o
   0   2  23      110.77      117.34      5.68 o
   1   2  23      146.72      141.64      4.26 o
   3   2  23      612.47      555.47     23.16 o
   4   2  23       25.86       28.18     10.05 o
   5   2  23      122.38      117.12      8.12 o
   0   3  23        2.61        4.15      1.31 o
   1   3  23      142.11      140.19      7.65 o
   2   3  23      131.33      118.68      8.09 o
   3   3  23      325.93      303.45     41.96 o
   4   3  23       95.02       97.53      8.59 o
   5   3  23      124.85      146.63     22.83 o
   0   4  23       11.02       10.93      1.97 o
   1   4  23      228.27      202.37     11.69 o
   2   4  23      125.30      116.39     12.24 o
   3   4  23       11.75       10.93      9.18 o
   4   4  23      200.46      179.56     19.23 o
   5   4  23      113.82      105.91      8.56 o
   0   5  23        0.03        4.59      2.19 o
   1   5  23      102.13      106.71      8.19 o
   2   5  23      125.45      105.11      8.96 o
   3   5  23       95.76       98.33      9.07 o
   4   5  23       35.07       36.69     13.22 o
   5   5  23       31.19        6.56     10.49 o
   1   6  23        3.09        9.95      3.76 o
   2   6  23      106.55       93.37      5.33 o
   3   6  23       25.61       18.20      4.89 o
   4   6  23       38.03       40.79      6.34 o
   0   7  23        7.66       15.08      5.46 o
   1   7  23       23.09       26.08      3.83 o
   2   7  23      235.17      231.51     13.33 o
   3   7  23       31.35       43.89     12.24 o
   4   7  23       33.12       14.99      5.64 o
   1   8  23       42.36       29.94      7.65 o
   2   8  23        6.79       17.70      9.40 o
   3   8  23       65.21       65.99     11.80 o
   0   9  23        0.53        5.46      7.43 o
   0  10  23       32.14       22.94      8.74 o
   1  10  23        1.31       14.86     10.71 o
   2  10  23       35.55       62.06     13.99 o
   1   0  24      100.52       98.99      3.71 o
   2   0  24      710.32      653.80     26.22 o
   3   0  24        4.99        5.03      2.84 o
   4   0  24        3.81       22.29     10.49 o
   5   0  24        2.52       -3.93     10.71 o
   1   1  24      296.44      277.57      5.86 o
   2   1  24      549.86      534.49     10.27 o
   3   1  24      616.33      602.45     24.91 o
   4   1  24      451.56      426.72     46.98 o
   5   1  24        5.43       17.70      7.87 o
   0   2  24      456.74      414.74      9.83 o
   1   2  24       53.40       60.52      3.08 o
   2   2  24       26.73       32.37      4.12 o
   3   2  24      194.99      193.35     12.35 o
   4   2  24       87.34       92.25     18.79 o
   5   2  24       35.00       24.47      8.74 o
   0   3  24      156.82      138.32      4.81 o
   1   3  24      347.02      325.89     11.91 o
   2   3  24       86.40       82.90      7.98 o
   3   3  24      124.08      131.05      7.77 o
   4   3  24       69.18       77.00      7.64 o
   5   3  24       89.44       87.82      7.80 o
   1   4  24      187.33      167.41     10.38 o
   2   4  24       90.13       86.26      5.09 o
   3   4  24       22.34       35.45      5.60 o
   4   4  24       44.15       34.57     17.37 o
   5   4  24       52.16       55.65      7.64 o
   0   5  24      722.26      723.07     33.21 o
   1   5  24       59.45       64.79      4.30 o
   2   5  24        5.55        8.25      4.25 o
   3   5  24        0.82        4.92      5.30 o
   4   5  24       24.77       13.20     10.93 o
   0   6  24       18.75       20.98      5.68 o
   1   6  24       24.24       30.73      3.94 o
   2   6  24       53.21       49.46      4.77 o
   3   6  24       42.34       59.44      7.10 o
   4   6  24       27.67       31.22     13.11 o
   1   7  24       70.29       62.56      6.60 o
   2   7  24       55.54       67.80      6.56 o
   3   7  24        5.88       13.99     20.43 o
   4   7  24        2.67       16.10      7.24 o
   1   8  24       17.15       18.57      9.61 o
   2   8  24       13.12       28.63      9.18 o
   3   8  24       44.49       60.75     12.67 o
   0   9  24        0.46       -4.15      8.09 o
   1   9  24        9.13        2.19      6.99 o
   2   9  24        3.12       10.49      8.09 o
   0  10  24       84.27       87.63     11.58 o
   1  10  24        7.20        7.65      7.65 o
   1   0  25       74.33       61.84      3.06 o
   2   0  25      586.58      571.20     22.51 o
   4   0  25      550.74      526.41     26.88 o
   5   0  25       10.87       26.22     12.24 o
   0   1  25        3.26        3.28      2.40 o
   1   1  25      103.60      100.13      2.85 o
   2   1  25      153.06      153.84      4.59 o
   3   1  25      455.84      428.51     20.10 o
   4   1  25       13.02       14.20      8.09 o
   5   1  25       66.09       50.48      8.52 o
   0   2  25      190.34      168.26      4.81 o
   1   2  25      300.57      293.08     18.36 o
   2   2  25      316.65      322.37     21.52 o
   3   2  25       82.40       92.21     10.71 o
   4   2  25       37.54       37.49      5.78 o
   5   2  25      169.28      166.95     12.24 o
   0   3  25        8.64        7.43      1.53 o
   1   3  25      329.79      337.11      7.84 o
   2   3  25      339.32      309.29      9.45 o
   3   3  25       95.66       89.15     10.27 o
   4   3  25       19.35       28.59     17.70 o
   5   3  25        9.36       20.98     10.05 o
   0   4  25       18.18       23.38      6.34 o
   1   4  25       26.04       32.71      5.90 o
   2   4  25       58.20       59.88      5.33 o
   3   4  25       36.20       32.56      9.61 o
   4   4  25       10.74       20.94      8.30 o
   5   4  25      120.52      118.20      8.49 o
   0   5  25       84.42      103.14      8.74 o
   1   5  25       83.99       73.91      4.50 o
   2   5  25       56.66       72.33      6.77 o
   3   5  25        0.68       -2.99      3.84 o
   4   5  25      112.09       95.47     21.09 o
   1   6  25       88.37       81.07      8.96 o
   2   6  25      203.41      211.58     15.73 o
   3   6  25       44.47       51.90      6.75 o
   4   6  25       37.16       36.11      6.93 o
   0   7  25        1.44        4.15      5.03 o
   1   7  25      148.41      146.96      9.24 o
   2   7  25        9.44        2.84      3.93 o
   3   7  25       47.03       91.12     10.05 o
   4   7  25       18.01       31.53      9.26 o
   1   8  25      188.32      192.95     15.08 o
   2   8  25       95.39      135.70     15.51 o
   3   8  25        2.51        5.90      6.56 o
   1   9  25        6.23       12.67      8.74 o
   2   9  25       19.93       26.88     11.58 o
   0  10  25        1.72        5.68      6.12 o
   0   0  26      117.24      124.99      7.21 o
   1   0  26      705.31      643.75     15.30 o
   2   0  26      685.13      667.13     25.78 o
   4   0  26      183.79      173.94     15.08 o
   5   0  26        0.77       -8.96     10.93 o
   0   1  26       32.97       31.25      3.28 o
   1   1  26       23.78       17.34      1.90 o
   2   1  26      245.73      225.07      6.56 o
   3   1  26      169.23      142.25     12.02 o
   4   1  26       10.28        4.15      6.56 o
   5   1  26       33.26       22.29      9.18 o
   0   2  26       41.13       39.99      2.19 o
   1   2  26      800.07      792.95     25.68 o
   2   2  26      149.49      161.37      6.91 o
   3   2  26      102.28       91.35      9.18 o
   4   2  26       36.02       39.02      5.23 o
   5   2  26       12.49       10.93      8.74 o
   0   3  26       48.16       50.04      3.93 o
   1   3  26      301.13      282.75      9.51 o
   2   3  26       27.09       44.42     10.93 o
   3   3  26       20.55       19.49      4.08 o
   4   3  26       31.38       19.34      4.94 o
   5   3  26       78.73       63.59     10.05 o
   0   4  26      334.92      315.98     15.95 o
   1   4  26      237.87      235.03     23.38 o
   2   4  26       64.37       48.97     19.56 o
   3   4  26       18.63       13.13      9.18 o
   4   4  26       21.41       34.48      7.54 o
   0   5  26       80.73       89.15     10.27 o
   1   5  26      101.71       86.21      5.46 o
   2   5  26       12.56        9.83      3.93 o
   3   5  26        4.50        2.86      3.70 o
   4   5  26       63.53       67.37      7.02 o
   1   6  26      114.61      105.76      6.56 o
   2   6  26       55.79       45.84      9.72 o
   3   6  26        4.02        0.66      7.21 o
   4   6  26       27.94       52.99     17.37 o
   0   7  26       58.63       42.83      5.24 o
   1   7  26       37.26       28.51      5.57 o
   2   7  26      182.36      236.00     17.04 o
   3   7  26       24.38       48.29      8.52 o
   0   8  26       29.67       31.25      8.09 o
   2   8  26       15.36       30.10     20.10 o
   3   8  26       17.94       22.78     11.47 o
   1   9  26       31.12       23.60      8.09 o
   2   9  26        5.46       15.76      7.65 o
   1   0  27      163.96      144.88      5.90 o
   2   0  27      847.14      796.49     22.94 o
   4   0  27       45.38       42.39     10.71 o
   5   0  27        0.10       10.05     11.80 o
   1   1  27      290.29      261.78      9.40 o
   2   1  27       69.01       73.74      3.96 o
   3   1  27       41.86       46.33     10.71 o
   4   1  27       88.76      103.36      9.61 o
   5   1  27       50.91       39.77     10.27 o
   0   2  27       59.56       54.19      4.81 o
   1   2  27      478.98      459.94     16.06 o
   2   2  27       31.91       28.73      3.32 o
   3   2  27       67.28       68.35      6.56 o
   4   2  27       75.60       89.59     10.05 o
   5   2  27       24.22       14.64      8.74 o
   0   3  27      509.04      534.05     20.54 o
   1   3  27       69.82       79.85      5.57 o
   2   3  27       65.81       83.25      4.41 o
   3   3  27       54.58       57.69      6.77 o
   4   3  27       35.93       25.10     16.83 o
   5   3  27       20.54       22.29     12.02 o
   0   4  27     1998.18     2009.92     78.45 o
   1   4  27      117.33       99.76      4.27 o
   2   4  27       18.42       12.92      3.31 o
   3   4  27        8.78        9.14      3.76 o
   4   4  27       30.80       34.42      6.99 o
   0   5  27        0.62       -2.19      4.59 o
   1   5  27       47.05       45.63      5.25 o
   2   5  27       78.44       91.12     10.71 o
   3   5  27       21.46       28.49      9.40 o
   4   5  27       62.77       86.90     22.40 o
   1   6  27      322.11      369.73     21.85 o
   2   6  27       14.36       12.67      5.68 o
   3   6  27       24.44       26.44      6.34 o
   4   6  27        8.82       12.75     13.44 o
   0   7  27       12.36        1.97      5.46 o
   1   7  27       44.17       67.74     10.49 o
   2   7  27       22.55       28.63      5.90 o
   3   7  27       55.56       55.94      7.65 o
   1   8  27       11.16       11.58      8.09 o
   2   8  27        4.34       18.36     10.93 o
   3   8  27       30.78       32.56     13.55 o
   1   9  27        1.04       -2.40      6.56 o
   2   9  27        3.31        6.44      6.47 o
   0   0  28      467.83      425.23     16.83 o
   1   0  28      170.78      156.24      8.52 o
   2   0  28        0.23        1.75      2.62 o
   4   0  28       28.04       37.80     12.46 o
   5   0  28        3.64       41.74     14.42 o
   0   1  28      297.46      244.52     10.93 o
   1   1  28       74.95       64.79     21.31 o
   2   1  28       90.83      101.98      5.33 o
   3   1  28        8.56       17.82     14.20 o
   4   1  28        1.73        5.46      6.77 o
   5   1  28        7.25       20.54      8.52 o
   0   2  28       31.90       27.97      3.28 o
   1   2  28      472.62      463.87     30.70 o
   2   2  28       13.42       22.79      2.73 o
   3   2  28       47.01       43.02      4.94 o
   4   2  28       26.83       34.09      9.18 o
   5   2  28       28.42       25.57      8.74 o
   0   3  28      331.27      338.05     10.93 o
   1   3  28      185.80      175.74      6.19 o
   2   3  28        5.92       14.98     11.69 o
   3   3  28        5.17        8.74      6.12 o
   4   3  28       17.80       25.15      5.47 o
   1   4  28      133.76      112.08      4.29 o
   2   4  28       34.18       49.26      3.90 o
   3   4  28       10.90       20.38      8.74 o
   4   4  28        4.13        2.40      7.21 o
   0   5  28        0.00       15.08      8.52 o
   1   5  28      235.25      179.18     12.67 o
   2   5  28       10.48        6.56      3.71 o
   3   5  28       96.43      109.71      7.11 o
   4   5  28       20.59       18.14      7.65 o
   1   6  28       13.32       11.28      4.40 o
   2   6  28        1.74       -8.09      8.09 o
   3   6  28        4.69        8.70      6.50 o
   4   6  28       11.37       11.55      7.06 o
   2   7  28       17.43       12.29      5.78 o
   3   7  28       18.77       33.43      6.85 o
   1   8  28        0.53        8.74      8.74 o
   2   8  28       29.39       20.14     12.35 o
   1   9  28        5.01        9.40      7.43 o
   1   0  29        6.01        8.96      2.62 o
   2   0  29       84.99       79.76      5.46 o
   4   0  29        0.00        3.93      9.18 o
   5   0  29       26.99       37.80     13.55 o
   1   1  29       16.64       17.35      2.81 o
   2   1  29       81.66       88.28     11.04 o
   3   1  29       16.21       17.70      6.12 o
   4   1  29       21.46       16.83      6.77 o
   5   1  29       35.95       58.78      9.18 o
   0   2  29      151.36      133.95      8.09 o
   1   2  29      420.67      440.50     14.02 o
   2   2  29       41.52       43.35      3.65 o
   3   2  29       37.65       35.28      8.85 o
   4   2  29        4.62       12.24      6.77 o
   1   3  29      155.13      149.47      5.93 o
   2   3  29       11.16       19.04      4.15 o
   3   3  29      120.51      143.17     14.42 o
   4   3  29       15.08        2.19      6.99 o
   0   4  29       36.26       33.65      5.68 o
   1   4  29      123.31      110.89      7.02 o
   2   4  29      109.70      120.24     16.39 o
   3   4  29       33.39       39.74      5.35 o
   4   4  29        3.24       -3.71      7.54 o
   0   5  29      161.95      131.98     11.58 o
   1   5  29       54.03       52.01      9.83 o
   2   5  29       17.58       14.64      5.03 o
   3   5  29        5.86        8.26      4.56 o
   4   5  29       12.70       23.70      6.23 o
   0   6  29        1.23       13.55      5.90 o
   1   6  29      118.70      125.32      8.61 o
   2   6  29        0.39        2.98      3.74 o
   3   6  29       10.68       14.64      5.03 o
   0   7  29        0.27       -3.28      6.12 o
   1   7  29        9.11       11.58      9.83 o
   2   7  29       41.42       42.68     18.14 o
   3   7  29        4.52        2.71      4.29 o
   1   8  29        3.46       -8.30      8.30 o
   2   8  29       66.91      102.54     15.51 o
   0   9  29       23.80       26.22      8.52 o
   1   9  29        2.12        2.62      7.21 o
   1   0  30      122.93      105.33      6.56 o
   2   0  30        4.59       14.20      8.30 o
   3   0  30       32.30       32.78      9.61 o
   4   0  30        0.53       22.94     10.49 o
   1   1  30       49.93       55.90      3.96 o
   2   1  30       21.96       27.05      9.40 o
   3   1  30       10.51       15.73      5.68 o
   4   1  30       19.41       16.17      7.21 o
   0   2  30      324.75      290.19     14.20 o
   1   2  30       46.81       58.97      5.14 o
   2   2  30        4.51        7.10      7.76 o
   3   2  30       58.12       63.75     11.58 o
   4   2  30       30.24       33.87      7.87 o
   1   3  30        2.32        4.91      2.52 o
   2   3  30        5.52        8.02      3.78 o
   3   3  30        0.18       13.16      4.04 o
   4   3  30        6.14        8.52      6.77 o
   0   4  30      245.64      265.93     15.73 o
   1   4  30       34.76       37.37      5.03 o
   2   4  30       33.80       35.66      5.90 o
   3   4  30       44.00       44.18      6.77 o
   4   4  30        1.93       27.53      8.74 o
   0   5  30      237.97      249.33     12.67 o
   1   5  30       60.93       52.66      5.46 o
   2   5  30       98.76      138.45      9.43 o
   3   5  30        2.94       19.40      4.73 o
   4   5  30        3.74        9.93     14.64 o
   0   6  30        0.99       11.58      8.96 o
   1   6  30       25.13       39.33     10.05 o
   2   6  30       37.91       56.76     24.69 o
   3   6  30       11.17       13.55      4.56 o
   1   7  30        4.91        7.43      4.81 o
   2   7  30       11.64       17.58      7.72 o
   3   7  30       13.93       -0.96      4.96 o
   0   8  30        0.00        1.75      7.43 o
   1   8  30       36.77       13.99     12.67 o
   2   8  30       46.82       75.56     37.80 o
   0   9  30       29.51       35.18     12.02 o
   2   0  31       41.02       33.39      6.09 o
   3   0  31       34.64       43.27     10.49 o
   4   0  31        2.35       28.41     10.93 o
   0   1  31       13.69       24.04      5.03 o
   1   1  31      142.59      140.26     22.29 o
   2   1  31       96.83       97.19     11.47 o
   3   1  31       21.82       39.36      5.68 o
   4   1  31       42.14       40.64      7.65 o
   0   2  31      216.35      226.82     14.42 o
   1   2  31        1.32       -0.30      4.26 o
   2   2  31       28.14       33.22      4.02 o
   3   2  31       20.73       30.08      5.98 o
   4   2  31        3.54        8.52      7.65 o
   0   3  31       51.60       44.36      7.21 o
   1   3  31        9.13        9.48      2.64 o
   2   3  31       19.03       20.00      4.07 o
   3   3  31        1.87       -0.63      5.35 o
   4   3  31        9.93        6.34      8.09 o
   0   4  31       17.27       13.33      5.03 o
   1   4  31       17.09       28.84      8.09 o
   2   4  31      100.78      116.34      5.64 o
   3   4  31       36.92       55.97      5.04 o
   4   4  31       16.38       18.57      7.43 o
   0   5  31       14.24       31.03      4.81 o
   1   5  31        1.16        2.45      4.89 o
   2   5  31       36.39       46.41     17.48 o
   3   5  31       10.75       16.27      4.60 o
   0   6  31        0.35        5.68      3.71 o
   1   6  31       48.44       36.27      4.81 o
   2   6  31       25.12       32.58     20.21 o
   3   6  31       20.71       27.85      9.51 o
   0   7  31       25.12       41.96      8.09 o
   1   7  31       12.54        9.18      4.59 o
   2   7  31        9.51       27.15     32.67 o
   0   8  31        0.10       10.05     12.02 o
   1   8  31        5.05       -4.81      9.83 o
   2   8  31       18.55       30.81     12.46 o
   1   0  32      180.64      182.61      8.74 o
   2   0  32        9.02        7.76     12.13 o
   3   0  32       34.68       25.67      7.76 o
   4   0  32       17.60        2.62     11.36 o
   0   1  32       78.27       74.95      6.77 o
   1   1  32       12.51       14.28      9.51 o
   2   1  32       24.16       34.69      4.09 o
   3   1  32        5.86        9.03      4.14 o
   4   1  32      124.75      178.75     13.77 o
   1   2  32       14.17       23.32      3.14 o
   2   2  32      105.68      122.27     11.58 o
   3   2  32        0.92        1.92      4.78 o
   4   2  32       19.13       27.10      8.74 o
   1   3  32        4.63        7.65      3.93 o
   2   3  32       53.00       70.29      5.20 o
   3   3  32      134.13      174.50     11.58 o
   4   3  32       31.02       27.53      8.09 o
   0   4  32       45.83       45.01      7.87 o
   1   4  32       22.82       16.39      6.99 o
   2   4  32       21.94       28.15      5.00 o
   3   4  32       21.95       20.86      6.01 o
   4   4  32       16.06       13.55     12.02 o
   0   5  32       58.56       56.16      6.77 o
   1   5  32       89.61       91.69     17.37 o
   2   5  32        2.12       11.22      5.87 o
   3   5  32       18.20       16.93      5.85 o
   0   6  32        7.61        6.34      5.68 o
   1   6  32      162.73      139.20      7.65 o
   2   6  32       29.62       36.06     23.60 o
   3   6  32        7.98       21.44      5.76 o
   0   7  32        8.13       12.67      9.40 o
   1   7  32       12.28        2.40      8.96 o
   2   7  32       29.77       21.34     21.63 o
   0   8  32       85.56      100.52     16.17 o
   1   8  32        7.54       11.77      7.77 o
   1   0  33        7.80       16.61     13.77 o
   2   0  33       14.35        6.43      5.90 o
   3   0  33        0.40        7.48     10.82 o
   4   0  33       48.08       40.43     15.73 o
   1   1  33       20.36       13.70      3.93 o
   2   1  33       85.62       82.66     13.33 o
   3   1  33       20.67       26.43      5.68 o
   4   1  33        0.13       -1.31      6.34 o
   1   2  33       21.49       35.79      6.99 o
   2   2  33       85.94       97.29      6.71 o
   3   2  33       23.84       34.14      9.18 o
   4   2  33       13.44       18.14      7.43 o
   0   3  33       69.24       71.45     10.93 o
   1   3  33       34.82       52.44      5.68 o
   2   3  33       18.67       19.89      4.09 o
   3   3  33       34.60       31.61      5.40 o
   4   3  33        2.95       -3.06      7.21 o
   1   4  33       35.38       35.30     11.69 o
   2   4  33        8.26        8.32      6.56 o
   3   4  33       76.43       84.63     14.20 o
   0   5  33        0.42        2.62      4.81 o
   1   5  33       20.31       34.53      9.40 o
   2   5  33       44.79       81.00      8.65 o
   3   5  33       12.32       13.69      8.12 o
   0   6  33        7.71       10.49      4.37 o
   1   6  33        6.94        9.61      6.34 o
   2   6  33       23.27       20.70      7.49 o
   1   7  33       56.48       51.49      8.96 o
   2   7  33       43.88       35.10      7.45 o
   0   8  33       15.02       29.72      6.12 o
   1   0  34      137.42      166.07     11.36 o
   2   0  34        0.07        5.62     11.80 o
   3   0  34        1.70        1.97      5.44 o
   4   0  34       50.72       60.97     13.11 o
   1   1  34        0.44        8.30      3.56 o
   2   1  34        2.45        6.54      3.92 o
   3   1  34       19.24       23.21      6.01 o
   4   1  34       32.25       27.53      8.30 o
   0   2  34        0.06        3.93      5.90 o
   1   2  34       11.13        8.74      3.06 o
   2   2  34       54.11       55.49     11.25 o
   3   2  34       35.74       61.89      6.40 o
   4   2  34        3.23       10.49      6.77 o
   0   3  34       65.27       70.36      6.99 o
   1   3  34       11.41       12.02      3.73 o
   2   3  34        6.88       16.41      5.72 o
   3   3  34      122.16      142.59      7.00 o
   1   4  34        8.88       19.67      5.24 o
   2   4  34       16.28       39.55      6.34 o
   3   4  34        1.81       23.91     12.67 o
   0   5  34        4.03       12.24      6.99 o
   1   5  34       18.14       63.34     37.26 o
   2   5  34       19.87       32.09     20.65 o
   3   5  34       24.75       30.10      7.29 o
   0   6  34       24.87       41.52      8.74 o
   1   6  34        5.14        8.44      9.72 o
   2   6  34       23.85       19.90      5.14 o
   0   7  34        0.94       -4.37      5.24 o
   1   7  34       64.88       74.37      5.05 o
   1   0  35       21.76       37.80      7.87 o
   2   0  35        0.29        6.52      5.61 o
   3   0  35       22.20       26.16      7.61 o
   4   0  35       63.51       81.94     13.77 o
   0   1  35        7.66       11.58      9.40 o
   1   1  35       56.95       58.47     11.25 o
   2   1  35       34.57       40.73      5.57 o
   3   1  35       17.78       18.48      5.48 o
   0   2  35       25.60       36.71      9.83 o
   1   2  35        2.28        2.63      3.15 o
   2   2  35       62.80       71.89      7.21 o
   3   2  35        4.55       22.96      5.50 o
   0   3  35       61.66       67.30     11.14 o
   1   3  35       10.65       13.11      4.37 o
   2   3  35       19.51       21.51      6.28 o
   3   3  35       27.04       26.68      8.80 o
   0   4  35        1.14       14.20      5.68 o
   1   4  35        5.76       14.64      4.37 o
   2   4  35       10.94       17.89      6.27 o
   3   4  35        7.84       11.91      5.53 o
   0   5  35        0.29       -1.97      8.52 o
   1   5  35       24.03       31.77     11.91 o
   2   5  35       31.98       44.22     32.34 o
   0   6  35        3.36       -2.84      4.59 o
   1   6  35       13.08       17.36      6.88 o
   2   6  35       48.41       55.81     16.28 o
   1   7  35       16.35       43.52     22.51 o
   1   0  36       89.87      116.49     17.48 o
   2   0  36        0.01       12.85      7.98 o
   3   0  36       22.84       39.11     11.80 o
   0   1  36        0.30       13.33      9.18 o
   1   1  36        4.69       22.00     13.33 o
   2   1  36       22.04       40.98     11.58 o
   3   1  36        5.09       25.13      7.21 o
   0   2  36       14.92        9.83      9.61 o
   1   2  36        3.12       12.02      7.65 o
   2   2  36       12.19       38.57      5.49 o
   3   2  36        5.04       30.18      6.19 o
   0   3  36       29.82       35.40      9.61 o
   1   3  36        4.94       12.88      3.90 o
   2   3  36       31.31       66.21     11.36 o
   3   3  36      127.09      171.75     12.82 o
   0   4  36       42.46       66.21     11.36 o
   1   4  36       13.36       21.82      7.14 o
   2   4  36       50.66       64.49      7.24 o
   3   4  36       20.90       20.76     12.02 o
   0   5  36       13.61       33.00     10.27 o
   1   5  36       24.91       37.99      5.53 o
   2   5  36       20.01       26.71      9.94 o
   0   6  36       15.25       15.51      6.56 o
   1   6  36       52.23       65.70      6.77 o
   1   0  37        2.07        0.66      6.34 o
   2   0  37       12.14       32.31     23.49 o
   3   0  37        0.17        3.72      8.52 o
   0   1  37        0.43        5.90      9.61 o
   1   1  37       22.37       22.51      7.21 o
   2   1  37        9.23       18.06      6.12 o
   3   1  37       13.87       25.91      8.63 o
   0   2  37       12.49       33.21      7.43 o
   1   2  37        0.95       14.42      8.96 o
   2   2  37       24.58       35.64      7.77 o
   3   2  37        4.89        9.48      6.78 o
   0   3  37        6.76        3.06      5.03 o
   1   3  37        6.30        6.99      8.30 o
   2   3  37       10.02       24.56     13.99 o
   3   3  37       21.11       41.52     14.42 o
   0   4  37        0.39       -8.96      8.96 o
   1   4  37       43.00       55.37      7.28 o
   2   4  37       47.78       65.12     11.58 o
   0   5  37        0.37        2.84      4.81 o
   1   5  37        4.11       23.68      8.19 o
   2   5  37       79.96       84.57      8.96 o
   0   6  37        8.73       14.20      8.74 o
   1   6  37        8.90        5.99      4.93 o
   0   0  38       89.59      112.32     13.77 o
   2   0  38        2.09       17.60      7.76 o
   3   0  38        0.45       -4.81      7.65 o
   0   1  38       17.69       10.27      6.99 o
   1   1  38        3.89       15.24      5.40 o
   2   1  38       68.49       99.24      8.86 o
   3   1  38        9.20        5.68      5.03 o
   0   2  38       50.28       47.42     11.36 o
   1   2  38       10.11        5.46      7.21 o
   2   2  38       28.87       48.66      6.56 o
   3   2  38       28.70       23.16     14.42 o
   0   3  38       52.68       65.77      5.46 o
   2   3  38       11.28       22.98      6.19 o
   0   4  38        2.78        7.87      5.90 o
   1   4  38       15.76       39.47      6.34 o
   2   4  38        0.66       -3.28      9.40 o
   0   5  38        0.75        7.43      8.09 o
   1   5  38        2.70       10.49      5.53 o
   0   6  38        2.19        4.81      8.30 o
   0   1  39        6.51       24.04      6.56 o
   1   1  39       66.56       81.51     10.05 o
   2   1  39       94.74      152.31     14.42 o
   0   2  39        0.22        8.74     10.49 o
   1   2  39       51.24       42.55      8.19 o
   2   2  39        7.51       -0.40      6.31 o
   0   3  39        0.98        2.84     10.93 o
   2   3  39       18.76       30.46      5.88 o
   0   4  39       29.43       33.87      5.90 o
   1   4  39       21.91       21.45      7.23 o
   2   4  39       23.00       21.20     10.49 o
   0   5  39        0.01       10.71      7.87 o
   1   5  39        9.38       24.61     17.70 o
   0   0  40        0.06       -2.62     10.71 o
   2   0  40        1.50       10.71     11.58 o
   0   1  40       26.62       35.62      6.56 o
   1   1  40       37.03       69.93      7.65 o
   2   1  40       47.37       62.93     10.49 o
   0   2  40      105.54      119.75     14.86 o
   1   2  40       77.66      111.88      8.52 o
   2   2  40       63.47       42.61     10.05 o
   0   3  40       23.39       39.77     13.11 o
   1   3  40        0.59       11.58      9.40 o
   2   3  40        3.99       10.27     12.46 o
   0   4  40       14.63       42.83      8.52 o
   1   4  40       69.13       98.26      8.41 o
   1   0  41       17.68       32.34     11.36 o
   0   1  41      106.41      163.23     15.51 o
   1   1  41       39.29       40.21      8.52 o
   0   2  41       29.90       54.41      8.74 o
   1   2  41        4.73       -1.75      9.18 o
   1   3  41       32.65       31.03      6.99 o
   1   0  42       89.11      109.70     16.39 o
   0   1  42        1.91        5.68     10.93 o
   1   1  42        8.59        4.37     10.93 o
 
